# Supplementary material for: Genetic analyses in a bonobo (Pan paniscus) with arrhythmogenic right ventricular cardiomyopathy
Source: Sci Rep. 2018 Mar 12;8:4350. doi: 10.1038/s41598-018-22334-5 (PMC5847517; doi:10.1038/s41598-018-22334-5)
Supplement: Supplementary file 1 — Supplementary Tables [file 41598_2018_22334_MOESM1_ESM.xlsx]

## Sheet: S1 Table
S1 Table: List of SNP microarray analysis calls for Lody (affected subject).
Absence of heterozygosity (AOH) calls
Sample	CN state	Chr	Cytoband start	Size (kbp)	Marker count	# Genes	# OMIM genes	Microarray nomenclature
Lody FFPE heart	N/A	X	p22.33	4077.8	951	13	9	arr[hg19] Xp22.33p22.31(2,693,623-6,771,420) hmz
Lody FFPE heart	N/A	X	p22.31	6935.16	1491	40	29	arr[hg19] Xp22.31p22.2(8,496,385-15,431,550) hmz
Lody FFPE heart	N/A	X	p22.2	10253.6	1654	67	45	arr[hg19] Xp22.2p21.3(15,474,956-25,728,517) hmz
Lody FFPE heart	N/A	X	p21.1	4865.26	798	18	9	arr[hg19] Xp21.1p11.4(34,968,134-39,833,397) hmz
Lody FFPE heart	N/A	X	p11.3	6572.15	715	120	95	arr[hg19] Xp11.3p11.22(43,595,677-50,167,830) hmz
Lody FFPE heart	N/A	X	q11.1	5240.36	342	17	8	arr[hg19] Xq11.1q12(61,932,503-67,172,867) hmz
Lody FFPE heart	N/A	X	q13.1	6870.35	559	49	27	arr[hg19] Xq13.1q21.1(71,686,981-78,557,332) hmz
Lody FFPE heart	N/A	X	q21.1	6315.3	745	14	9	arr[hg19] Xq21.1q21.2(78,675,016-84,990,317) hmz
Lody FFPE heart	N/A	X	q21.2	10279.6	1424	9	6	arr[hg19] Xq21.2q21.33(85,493,946-95,773,593) hmz
Lody FFPE heart	N/A	X	q21.33	6217.97	750	60	34	arr[hg19] Xq21.33q22.2(96,753,133-102,971,099) hmz
Lody FFPE heart	N/A	X	q22.2	4484.77	439	35	18	arr[hg19] Xq22.2q22.3(102,971,883-107,456,653) hmz
Lody FFPE heart	N/A	X	q23	3403.57	474	16	6	arr[hg19] Xq23(110,733,008-114,136,583) hmz
Lody FFPE heart	N/A	X	q24	4834.06	773	49	33	arr[hg19] Xq24q25(117,573,637-122,407,700) hmz
Lody FFPE heart	N/A	X	q26.1	3601.03	409	27	19	arr[hg19] Xq26.1q26.2(128,871,577-132,472,605) hmz
Lody FFPE heart	N/A	X	q26.2	6550.19	921	67	34	arr[hg19] Xq26.2q27.1(133,090,897-139,641,082) hmz
Lody FFPE heart	N/A	X	q27.3	3732.73	773	22	8	arr[hg19] Xq27.3(143,114,729-146,847,462) hmz
Lody whole blood	N/A	13	q14.2	3303.56	743	30	14	arr[hg19] 13q14.2q14.3(50,885,375-54,188,935) hmz
Lody whole blood	N/A	X	p22.33	55793.9	9128	373	265	arr[hg19] Xp22.33p11.1(2,543,951-58,337,890) hmz
Lody whole blood	N/A	X	q11.1	93301.3	12368	619	375	arr[hg19] Xq11.1q28(61,932,503-155,233,846) hmz
Copy number gain calls
Sample	CN state	Chr	Cytoband start	Size (kbp)	Marker count	# Genes	# OMIM genes	Microarray nomenclature
Lody FFPE heart	4	6	q12	606.918	648	2	1	arr[hg19] 6q12(66,098,085-66,705,003)x4
Lody FFPE heart	2	X	p11.21	475.822	290	8	2	arr[hg19] Xp11.21(55,177,340-55,653,162)x2
Lody FFPE heart	2	X	p11.21	688.206	422	4	4	arr[hg19] Xp11.21(57,138,291-57,826,497)x2
Lody FFPE heart	2	X	p11.22	498.457	560	2	2	arr[hg19] Xp11.22(50,468,983-50,967,440)x2
Lody FFPE heart	2	X	p11.22	459.275	472	5	4	arr[hg19] Xp11.22(54,024,562-54,483,837)x2
Lody FFPE heart	2	X	p11.22	560.893	292	8	4	arr[hg19] Xp11.22(51,398,243-51,959,136)x2
Lody FFPE heart	2	X	p11.22	691.687	1230	11	9	arr[hg19] Xp11.22(53,002,530-53,694,217)x2
Lody FFPE heart	2	X	p11.23	519.222	766	14	4	arr[hg19] Xp11.23p11.22(49,573,438-50,092,660)x2
Lody FFPE heart	2	X	p11.23	685.896	935	15	13	arr[hg19] Xp11.23(46,791,884-47,477,780)x2
Lody FFPE heart	2	X	p11.23	486.383	432	35	30	arr[hg19] Xp11.23(48,886,345-49,372,728)x2
Lody FFPE heart	2	X	p11.3	558.346	324	2	1	arr[hg19] Xp11.3(44,951,280-45,509,626)x2
Lody FFPE heart	2	X	p11.3	1391.56	1312	4	4	arr[hg19] Xp11.3(42,883,443-44,275,002)x2
Lody FFPE heart	2	X	p11.3	508.381	568	5	4	arr[hg19] Xp11.3p11.23(46,164,512-46,672,893)x2
Lody FFPE heart	2	X	p11.4	1794.65	1554	5	3	arr[hg19] Xp11.4(38,211,735-40,006,387)x2
Lody FFPE heart	2	X	p11.4	724.012	525	6	3	arr[hg19] Xp11.4(40,482,319-41,206,331)x2
Lody FFPE heart	2	X	p21.1	3014.51	2047	8	3	arr[hg19] Xp21.1(33,331,428-36,345,937)x2
Lody FFPE heart	2	X	p21.2	341.304	968	1	1	arr[hg19] Xp21.2p21.1(31,432,451-31,773,755)x2
Lody FFPE heart	2	X	p21.2	544.467	732	4	4	arr[hg19] Xp21.2(30,666,008-31,210,475)x2
Lody FFPE heart	2	X	p21.3	675.913	376	2	1	arr[hg19] Xp21.3(26,208,612-26,884,525)x2
Lody FFPE heart	2	X	p21.3	426.493	276	3	1	arr[hg19] Xp21.3(27,762,138-28,188,631)x2
Lody FFPE heart	2	X	p22.11	365.665	332	4	2	arr[hg19] Xp22.11(24,322,067-24,687,732)x2
Lody FFPE heart	2	X	p22.11	647.177	677	9	6	arr[hg19] Xp22.11(23,603,165-24,250,342)x2
Lody FFPE heart	2	X	p22.12	360.38	164	1	1	arr[hg19] Xp22.12(21,127,352-21,487,732)x2
Lody FFPE heart	2	X	p22.12	480.486	472	8	3	arr[hg19] Xp22.12(19,713,432-20,193,918)x2
Lody FFPE heart	2	X	p22.12	526.32	948	7	6	arr[hg19] Xp22.12p22.11(21,616,417-22,142,737)x2
Lody FFPE heart	2	X	p22.13	1183.52	1781	7	6	arr[hg19] Xp22.13(17,477,132-18,660,647)x2
Lody FFPE heart	2	X	p22.2	321.218	616	1	1	arr[hg19] Xp22.2(10,280,797-10,602,015)x2
Lody FFPE heart	2	X	p22.2	435.888	344	2	2	arr[hg19] Xp22.2(11,770,818-12,206,706)x2
Lody FFPE heart	2	X	p22.2	345.413	362	4	2	arr[hg19] Xp22.2(9,835,861-10,181,274)x2
Lody FFPE heart	2	X	p22.2	357.235	246	4	3	arr[hg19] Xp22.2(12,919,840-13,277,075)x2
Lody FFPE heart	2	X	p22.2	440.032	361	6	5	arr[hg19] Xp22.2(16,613,253-17,053,285)x2
Lody FFPE heart	2	X	p22.31	387.725	294	1	1	arr[hg19] Xp22.31(8,844,009-9,231,734)x2
Lody FFPE heart	2	X	p22.31	357.03	482	3	3	arr[hg19] Xp22.31p22.2(9,418,596-9,775,626)x2
Lody FFPE heart	2	X	q11.1	1035.13	762	4	1	arr[hg19] Xq11.1q11.2(62,082,264-63,117,392)x2
Lody FFPE heart	2	X	q12	353.478	240	1	1	arr[hg19] Xq12(64,877,716-65,231,194)x2
Lody FFPE heart	2	X	q12	807.055	850	4	3	arr[hg19] Xq12q13.1(67,529,444-68,336,499)x2
Lody FFPE heart	2	X	q13.1	680.281	768	10	6	arr[hg19] Xq13.1q13.2(71,245,627-71,925,908)x2
Lody FFPE heart	2	X	q13.1	521.246	282	11	6	arr[hg19] Xq13.1(70,629,200-71,150,446)x2
Lody FFPE heart	2	X	q13.1	439.608	721	10	8	arr[hg19] Xq13.1(70,008,159-70,447,767)x2
Lody FFPE heart	2	X	q13.1	594.016	736	14	8	arr[hg19] Xq13.1(69,111,943-69,705,959)x2
Lody FFPE heart	2	X	q13.2	477.203	300	3	1	arr[hg19] Xq13.2(72,450,382-72,927,585)x2
Lody FFPE heart	2	X	q13.3	415.464	210	2	1	arr[hg19] Xq13.3(74,981,501-75,396,965)x2
Lody FFPE heart	2	X	q13.3	306.825	428	2	2	arr[hg19] Xq13.3(74,067,521-74,374,346)x2
Lody FFPE heart	2	X	q21.1	701.992	396	2	2	arr[hg19] Xq21.1(80,068,773-80,770,765)x2
Lody FFPE heart	2	X	q21.1	1093.34	652	3	2	arr[hg19] Xq21.1(82,927,811-84,021,149)x2
Lody FFPE heart	2	X	q21.1	560.675	468	5	2	arr[hg19] Xq21.1q21.2(84,110,229-84,670,904)x2
Lody FFPE heart	2	X	q21.1	706.653	1148	6	6	arr[hg19] Xq21.1(76,555,631-77,262,284)x2
Lody FFPE heart	2	X	q21.2	460.849	370	1	1	arr[hg19] Xq21.2q21.31(85,871,131-86,331,980)x2
Lody FFPE heart	2	X	q21.2	946.447	1228	2	2	arr[hg19] Xq21.2(84,856,354-85,802,801)x2
Lody FFPE heart	2	X	q21.31	693.125	276	1	1	arr[hg19] Xq21.31(89,122,850-89,815,975)x2
Lody FFPE heart	2	X	q21.33	984.222	1696	2	2	arr[hg19] Xq21.33(95,923,011-96,907,233)x2
Lody FFPE heart	2	X	q22.1	361.823	246	7	2	arr[hg19] Xq22.1(101,841,397-102,203,220)x2
Lody FFPE heart	2	X	q22.1	679.653	356	8	4	arr[hg19] Xq22.1(101,105,309-101,784,962)x2
Lody FFPE heart	2	X	q22.1	687.581	607	17	8	arr[hg19] Xq22.1q22.2(102,289,714-102,977,295)x2
Lody FFPE heart	2	X	q22.1	488.91	708	13	9	arr[hg19] Xq22.1(100,429,149-100,918,059)x2
Lody FFPE heart	2	X	q22.2	306.18	210	6	1	arr[hg19] Xq22.2(103,329,093-103,635,273)x2
Lody FFPE heart	2	X	q22.3	347.043	348	2	2	arr[hg19] Xq22.3(106,635,377-106,982,420)x2
Lody FFPE heart	2	X	q22.3	794.653	568	3	3	arr[hg19] Xq22.3(104,375,252-105,169,905)x2
Lody FFPE heart	2	X	q22.3	715.283	480	7	3	arr[hg19] Xq22.3(105,642,018-106,357,301)x2
Lody FFPE heart	2	X	q23	470.239	271	1	1	arr[hg19] Xq23(112,032,519-112,502,758)x2
Lody FFPE heart	2	X	q23	707.677	372	5	1	arr[hg19] Xq23(113,213,739-113,921,416)x2
Lody FFPE heart	2	X	q23	754.972	764	6	2	arr[hg19] Xq23(108,922,295-109,677,267)x2
Lody FFPE heart	2	X	q23	928.132	786	8	5	arr[hg19] Xq23(113,985,284-114,913,416)x2
Lody FFPE heart	2	X	q24	841.699	544	4	2	arr[hg19] Xq24(116,809,177-117,650,876)x2
Lody FFPE heart	2	X	q24	611.344	550	5	3	arr[hg19] Xq24(117,661,722-118,273,066)x2
Lody FFPE heart	2	X	q25	1383.44	836	2	1	arr[hg19] Xq25(123,909,763-125,293,203)x2
Lody FFPE heart	2	X	q25	419.456	1310	2	2	arr[hg19] Xq25(122,876,632-123,296,088)x2
Lody FFPE heart	2	X	q26.1	556.291	358	3	1	arr[hg19] Xq26.1q26.2(130,393,107-130,949,398)x2
Lody FFPE heart	2	X	q26.2	379.37	330	3	2	arr[hg19] Xq26.2(131,237,232-131,616,602)x2
Lody FFPE heart	2	X	q26.3	348.369	1352	6	4	arr[hg19] Xq26.3(134,957,457-135,305,826)x2
Lody FFPE heart	2	X	q27.2	704.529	454	1	1	arr[hg19] Xq27.2q27.3(141,642,694-142,347,223)x2
Lody FFPE heart	2	X	q28	507.83	600	7	1	arr[hg19] Xq28(148,839,713-149,347,543)x2
Lody FFPE heart	2	X	q28	691.508	524	19	7	arr[hg19] Xq28(154,238,539-154,930,047)x2
Lody whole blood	4	6	q12	330.475	460	1	1	arr[hg19] 6q12(65,033,715-65,364,190)x4
Lody whole blood	4	6	q12	606.918	648	2	1	arr[hg19] 6q12(66,098,085-66,705,003)x4
Lody whole blood	2	X	p11.22	445.589	248	8	4	arr[hg19] Xp11.22(51,398,243-51,843,832)x2
Lody whole blood	2	X	p22.12	360.05	163	1	1	arr[hg19] Xp22.12(21,127,352-21,487,402)x2
Lody whole blood	2	X	q22.1	334.355	69	3	2	arr[hg19] Xq22.1(101,450,607-101,784,962)x2
Copy number loss calls
Sample	CN state	Chr	Cytoband start	Size (kbp)	Marker count	# Genes	# OMIM genes	Microarray nomenclature
Lody FFPE heart	1	1	p11.2	24073.5	384	19	6	arr[hg19] 1p11.2q21.1(120,759,656-144,833,135)x1
Lody FFPE heart	1	1	p31.1	406.951	340	3	3	arr[hg19] 1p31.1(78,849,920-79,256,871)x1
Lody FFPE heart	1	1	p36.32	398.755	165	9	4	arr[hg19] 1p36.32(2,355,766-2,754,521)x1
Lody FFPE heart	1	1	q21.2	1249.81	160	15	5	arr[hg19] 1q21.2(148,520,148-149,769,960)x1
Lody FFPE heart	1	1	q32.1	369.559	100	3	2	arr[hg19] 1q32.1(205,921,798-206,291,357)x1
Lody FFPE heart	1	1	q43	309.001	171	2	1	arr[hg19] 1q43(243,045,157-243,354,158)x1
Lody FFPE heart	1	2	p12	332.48	256	1	1	arr[hg19] 2p12(75,367,221-75,699,701)x1
Lody FFPE heart	1	2	p16.3	314.325	174	1	1	arr[hg19] 2p16.3(48,120,325-48,434,650)x1
Lody FFPE heart	1	2	p25.2	428.58	328	1	1	arr[hg19] 2p25.2(5,412,776-5,841,356)x1
Lody FFPE heart	1	2	q12.2	484.79	265	2	2	arr[hg19] 2q12.2(106,828,661-107,313,451)x1
Lody FFPE heart	1	2	q12.3	504.841	304	2	1	arr[hg19] 2q12.3(107,987,234-108,492,075)x1
Lody FFPE heart	1	2	q13	505.766	210	4	1	arr[hg19] 2q13(112,078,058-112,583,824)x1
Lody FFPE heart	1	2	q13	516.658	120	15	4	arr[hg19] 2q13(110,369,567-110,886,225)x1
Lody FFPE heart	1	2	q14.1	600.46	658	2	1	arr[hg19] 2q14.1(115,898,901-116,499,361)x1
Lody FFPE heart	1	2	q14.1	963.043	792	4	2	arr[hg19] 2q14.1(114,676,403-115,639,446)x1
Lody FFPE heart	1	2	q21.1	463.644	216	9	1	arr[hg19] 2q21.1q21.2(132,229,720-132,693,364)x1
Lody FFPE heart	1	2	q22.2	370.379	280	1	1	arr[hg19] 2q22.2(143,349,002-143,719,381)x1
Lody FFPE heart	1	2	q22.2	400.098	324	1	1	arr[hg19] 2q22.2(142,813,934-143,214,032)x1
Lody FFPE heart	1	2	q31.3	373.393	252	2	1	arr[hg19] 2q31.3(181,887,556-182,260,949)x1
Lody FFPE heart	1	2	q37.2	427.041	402	4	2	arr[hg19] 2q37.2q37.3(237,053,064-237,480,105)x1
Lody FFPE heart	1	2	q37.3	325.862	194	2	1	arr[hg19] 2q37.3(239,529,928-239,855,790)x1
Lody FFPE heart	1	3	p26.1	373.272	464	1	1	arr[hg19] 3p26.1(7,021,968-7,395,240)x1
Lody FFPE heart	1	3	p26.1	402.106	315	1	1	arr[hg19] 3p26.1(6,597,854-6,999,960)x1
Lody FFPE heart	1	3	q11.2	534.868	308	1	1	arr[hg19] 3q11.2(96,012,988-96,547,856)x1
Lody FFPE heart	1	3	q13.13	323.699	275	2	1	arr[hg19] 3q13.13q13.2(111,051,449-111,375,148)x1
Lody FFPE heart	1	3	q22.1	351.263	388	2	2	arr[hg19] 3q22.1(131,203,695-131,554,958)x1
Lody FFPE heart	1	3	q22.3	603.152	352	1	1	arr[hg19] 3q22.3(137,080,265-137,683,417)x1
Lody FFPE heart	1	3	q26.1	939.648	567	1	1	arr[hg19] 3q26.1(163,796,491-164,736,139)x1
Lody FFPE heart	1	3	q29	335.731	116	5	4	arr[hg19] 3q29(195,321,525-195,657,256)x1
Lody FFPE heart	1	4	p13	322.321	332	1	1	arr[hg19] 4p13(42,696,652-43,018,973)x1
Lody FFPE heart	1	4	p13	511.232	337	1	1	arr[hg19] 4p13(43,025,267-43,536,499)x1
Lody FFPE heart	1	4	p15.1	502.18	412	1	1	arr[hg19] 4p15.1p14(35,713,291-36,215,471)x1
Lody FFPE heart	1	4	p15.31	375.009	320	2	1	arr[hg19] 4p15.31(20,061,148-20,436,157)x1
Lody FFPE heart	1	4	p16.1	302.285	300	1	1	arr[hg19] 4p16.1(10,115,494-10,417,779)x1
Lody FFPE heart	1	4	q13.1	622.719	404	2	1	arr[hg19] 4q13.1q13.2(66,502,556-67,125,275)x1
Lody FFPE heart	1	4	q13.2	378.784	320	8	1	arr[hg19] 4q13.2(68,832,820-69,211,604)x1
Lody FFPE heart	1	4	q13.2	306.418	228	2	2	arr[hg19] 4q13.2(69,455,275-69,761,693)x1
Lody FFPE heart	1	4	q13.3	432.507	316	2	2	arr[hg19] 4q13.3(72,721,030-73,153,537)x1
Lody FFPE heart	1	4	q13.3	654.767	604	14	9	arr[hg19] 4q13.3(70,549,933-71,204,700)x1
Lody FFPE heart	1	4	q22.1	425.669	270	1	1	arr[hg19] 4q22.1(90,196,235-90,621,904)x1
Lody FFPE heart	1	4	q24	573.191	392	1	1	arr[hg19] 4q24(104,192,950-104,766,141)x1
Lody FFPE heart	1	4	q26	332.765	158	2	1	arr[hg19] 4q26(119,259,513-119,592,278)x1
Lody FFPE heart	1	4	q28.3	437.188	256	1	1	arr[hg19] 4q28.3(133,905,465-134,342,653)x1
Lody FFPE heart	1	4	q31.22	317.89	273	2	1	arr[hg19] 4q31.22(147,530,720-147,848,610)x1
Lody FFPE heart	1	4	q31.3	401.373	286	1	1	arr[hg19] 4q31.3(154,844,440-155,245,813)x1
Lody FFPE heart	1	4	q32.3	356.457	224	1	1	arr[hg19] 4q32.3(168,764,545-169,121,002)x1
Lody FFPE heart	1	4	q32.3	623.856	485	3	2	arr[hg19] 4q32.3(164,988,297-165,612,153)x1
Lody FFPE heart	1	4	q35.2	316.423	278	4	3	arr[hg19] 4q35.2(187,202,976-187,519,399)x1
Lody FFPE heart	1	5	p14.1	313.997	204	1	1	arr[hg19] 5p14.1(26,932,574-27,246,571)x1
Lody FFPE heart	1	5	p14.3	363.576	252	1	1	arr[hg19] 5p14.3p14.2(23,264,736-23,628,312)x1
Lody FFPE heart	1	5	q21.1	471.746	328	1	1	arr[hg19] 5q21.1(101,168,546-101,640,292)x1
Lody FFPE heart	1	5	q23.1	637.982	454	2	1	arr[hg19] 5q23.1(118,851,733-119,489,715)x1
Lody FFPE heart	1	5	q23.2	416.923	294	1	1	arr[hg19] 5q23.2(122,932,141-123,349,064)x1
Lody FFPE heart	1	5	q23.3	413.52	304	1	1	arr[hg19] 5q23.3(127,825,129-128,238,649)x1
Lody FFPE heart	1	5	q34	363.445	256	1	1	arr[hg19] 5q34(161,536,927-161,900,372)x1
Lody FFPE heart	1	5	q35.1	329.203	352	3	3	arr[hg19] 5q35.1(170,018,184-170,347,387)x1
Lody FFPE heart	1	5	q35.2	378.351	108	5	1	arr[hg19] 5q35.2(175,332,332-175,710,683)x1
Lody FFPE heart	1	5	q35.3	453.915	172	6	1	arr[hg19] 5q35.3(177,093,097-177,547,012)x1
Lody FFPE heart	1	6	q11.1	1258.58	792	2	2	arr[hg19] 6q11.1q12(62,813,358-64,071,936)x1
Lody FFPE heart	1	6	q12	478.181	400	1	1	arr[hg19] 6q12q13(69,793,321-70,271,502)x1
Lody FFPE heart	1	6	q16.1	387.075	242	1	1	arr[hg19] 6q16.1(96,107,226-96,494,301)x1
Lody FFPE heart	1	6	q22.31	341.116	280	2	1	arr[hg19] 6q22.31(123,295,951-123,637,067)x1
Lody FFPE heart	1	6	q22.33	304.021	298	1	1	arr[hg19] 6q22.33(127,920,924-128,224,945)x1
Lody FFPE heart	1	6	q24.1	338.221	222	1	1	arr[hg19] 6q24.1(142,087,551-142,425,772)x1
Lody FFPE heart	1	6	q25.2	635.665	516	1	1	arr[hg19] 6q25.2(153,793,946-154,429,611)x1
Lody FFPE heart	1	6	q27	415.861	137	3	2	arr[hg19] 6q27(167,728,214-168,144,075)x1
Lody FFPE heart	1	7	p14.3	397.492	352	2	2	arr[hg19] 7p14.3(34,567,772-34,965,264)x1
Lody FFPE heart	1	7	p21.1	301.076	242	2	1	arr[hg19] 7p21.1(19,911,670-20,212,746)x1
Lody FFPE heart	1	7	p21.1	377.587	338	2	2	arr[hg19] 7p21.1(20,302,686-20,680,273)x1
Lody FFPE heart	1	7	q11.22	394.33	218	4	1	arr[hg19] 7q11.22q11.23(71,826,824-72,221,154)x1
Lody FFPE heart	1	7	q21.11	344.338	240	1	1	arr[hg19] 7q21.11(85,976,320-86,320,658)x1
Lody FFPE heart	1	7	q22.2	308.406	348	1	1	arr[hg19] 7q22.2(103,855,888-104,164,294)x1
Lody FFPE heart	1	7	q35	431.933	316	1	1	arr[hg19] 7q35(145,404,151-145,836,084)x1
Lody FFPE heart	1	7	q35	400.687	236	14	4	arr[hg19] 7q35(143,807,085-144,207,772)x1
Lody FFPE heart	1	8	p11.1	4621.64	792	1	1	arr[hg19] 8p11.1q11.1(43,108,206-47,729,846)x1
Lody FFPE heart	1	8	p22	447.333	477	1	1	arr[hg19] 8p22(15,512,371-15,959,704)x1
Lody FFPE heart	1	8	p22	470.435	392	1	1	arr[hg19] 8p22(14,853,694-15,324,129)x1
Lody FFPE heart	1	8	p22	941.097	1236	2	1	arr[hg19] 8p22(13,893,314-14,834,411)x1
Lody FFPE heart	1	8	p23.1	327.457	222	2	1	arr[hg19] 8p23.1(9,100,774-9,428,231)x1
Lody FFPE heart	1	8	p23.1	317.16	280	4	2	arr[hg19] 8p23.1(10,251,264-10,568,424)x1
Lody FFPE heart	1	8	p23.1	1221.21	102	28	5	arr[hg19] 8p23.1(6,927,954-8,149,164)x1
Lody FFPE heart	1	8	p23.2	325.907	366	1	1	arr[hg19] 8p23.2(2,735,003-3,060,910)x1
Lody FFPE heart	1	8	p23.2	394.657	598	1	1	arr[hg19] 8p23.2(4,579,538-4,974,195)x1
Lody FFPE heart	1	8	q11.23	554.527	404	1	1	arr[hg19] 8q11.23(53,872,168-54,426,695)x1
Lody FFPE heart	1	8	q12.1	1105.21	661	2	2	arr[hg19] 8q12.1(60,028,538-61,133,751)x1
Lody FFPE heart	1	8	q12.3	376.492	412	4	3	arr[hg19] 8q12.3(63,603,803-63,980,295)x1
Lody FFPE heart	1	8	q13.3	517.674	364	3	1	arr[hg19] 8q13.3(72,407,114-72,924,788)x1
Lody FFPE heart	1	8	q13.3	394.771	332	2	2	arr[hg19] 8q13.3(70,618,310-71,013,081)x1
Lody FFPE heart	1	8	q21.13	319.418	210	1	1	arr[hg19] 8q21.13(80,233,662-80,553,080)x1
Lody FFPE heart	1	8	q21.2	358.791	260	1	1	arr[hg19] 8q21.2(84,788,077-85,146,868)x1
Lody FFPE heart	1	8	q23.1	305.075	220	1	1	arr[hg19] 8q23.1(109,773,835-110,078,910)x1
Lody FFPE heart	1	8	q23.3	311.583	192	1	1	arr[hg19] 8q23.3(114,413,410-114,724,993)x1
Lody FFPE heart	1	8	q24.22	310.159	189	1	1	arr[hg19] 8q24.22(132,050,409-132,360,568)x1
Lody FFPE heart	1	8	q24.22	301.643	254	2	1	arr[hg19] 8q24.22q24.23(136,224,605-136,526,248)x1
Lody FFPE heart	1	8	q24.3	795.339	422	4	2	arr[hg19] 8q24.3(142,333,435-143,128,774)x1
Lody FFPE heart	1	9	p13.1	30573.5	280	39	2	arr[hg19] 9p13.1q21.11(38,429,357-69,002,883)x1
Lody FFPE heart	1	9	p21.1	822.335	540	1	1	arr[hg19] 9p21.1(29,112,127-29,934,462)x1
Lody FFPE heart	1	9	p21.1	309.84	336	3	1	arr[hg19] 9p21.1(28,635,167-28,945,007)x1
Lody FFPE heart	1	9	p21.3	1468.09	906	3	2	arr[hg19] 9p21.3(22,027,093-23,495,183)x1
Lody FFPE heart	1	9	p23	341.045	406	1	1	arr[hg19] 9p23(10,407,804-10,748,849)x1
Lody FFPE heart	1	9	q21.2	451.488	288	1	1	arr[hg19] 9q21.2q21.31(80,933,916-81,385,404)x1
Lody FFPE heart	1	9	q34.3	337.128	196	11	10	arr[hg19] 9q34.3(138,383,299-138,720,427)x1
Lody FFPE heart	1	10	q11.22	1199.13	80	14	1	arr[hg19] 10q11.22(47,142,293-48,341,420)x1
Lody FFPE heart	1	10	q11.22	926.276	196	11	3	arr[hg19] 10q11.22(46,143,401-47,069,677)x1
Lody FFPE heart	1	10	q26.3	314.929	152	7	4	arr[hg19] 10q26.3(134,769,338-135,084,267)x1
Lody FFPE heart	1	11	p11.12	1317.24	382	4	1	arr[hg19] 11p11.12(50,246,134-51,563,372)x1
Lody FFPE heart	1	11	p14.3	322.694	258	1	1	arr[hg19] 11p14.3(21,917,978-22,240,672)x1
Lody FFPE heart	1	11	q12.1	406.471	400	9	1	arr[hg19] 11q12.1(58,934,671-59,341,142)x1
Lody FFPE heart	1	11	q12.3	357.413	350	6	4	arr[hg19] 11q12.3(62,853,698-63,211,111)x1
Lody FFPE heart	1	11	q22.1	393.666	377	2	1	arr[hg19] 11q22.1(101,351,470-101,745,136)x1
Lody FFPE heart	1	11	q22.3	324.865	356	3	2	arr[hg19] 11q22.3(104,912,011-105,236,876)x1
Lody FFPE heart	1	11	q24.3	323.181	276	2	2	arr[hg19] 11q24.3(129,061,003-129,384,184)x1
Lody FFPE heart	1	12	p13.31	492.872	341	9	3	arr[hg19] 12p13.31(9,247,195-9,740,067)x1
Lody FFPE heart	1	12	p13.33	315.734	252	3	2	arr[hg19] 12p13.33(534,554-850,288)x1
Lody FFPE heart	1	12	q15	522.747	418	2	2	arr[hg19] 12q15q21.1(71,270,444-71,793,191)x1
Lody FFPE heart	1	12	q24.33	393.075	126	4	2	arr[hg19] 12q24.33(132,611,563-133,004,638)x1
Lody FFPE heart	1	13	q13.3	401.867	340	2	1	arr[hg19] 13q13.3(38,627,151-39,029,018)x1
Lody FFPE heart	1	15	q11.2	551.137	96	8	1	arr[hg19] 15q11.2(23,082,441-23,633,578)x1
Lody FFPE heart	1	15	q11.2	724.109	568	3	3	arr[hg19] 15q11.2(24,234,146-24,958,255)x1
Lody FFPE heart	1	15	q13.1	494.752	88	8	1	arr[hg19] 15q13.1(28,526,282-29,021,034)x1
Lody FFPE heart	1	15	q13.1	912.108	124	9	1	arr[hg19] 15q13.1q13.2(30,249,806-31,161,914)x1
Lody FFPE heart	1	15	q21.1	369.691	292	1	1	arr[hg19] 15q21.1(48,043,004-48,412,695)x1
Lody FFPE heart	1	15	q25.3	355.398	300	7	4	arr[hg19] 15q25.3q26.1(89,048,524-89,403,922)x1
Lody FFPE heart	1	15	q26.1	300.101	227	1	1	arr[hg19] 15q26.1(91,828,939-92,129,040)x1
Lody FFPE heart	1	16	p11.2	324.633	96	14	1	arr[hg19] 16p11.2(29,338,526-29,663,159)x1
Lody FFPE heart	1	16	p12.2	335.714	124	8	2	arr[hg19] 16p12.2(21,284,556-21,620,270)x1
Lody FFPE heart	1	16	p13.3	574.342	396	22	17	arr[hg19] 16p13.3(1,005,593-1,579,935)x1
Lody FFPE heart	1	16	q23.1	585.241	556	4	2	arr[hg19] 16q23.1(76,784,686-77,369,927)x1
Lody FFPE heart	1	16	q23.1	363.756	356	5	3	arr[hg19] 16q23.1(74,605,643-74,969,399)x1
Lody FFPE heart	1	16	q24.2	404.589	196	1	1	arr[hg19] 16q24.2(88,068,373-88,472,962)x1
Lody FFPE heart	1	18	p11.21	3765.61	212	4	1	arr[hg19] 18p11.21q11.1(14,767,302-18,532,909)x1
Lody FFPE heart	1	18	q12.3	399.794	260	1	1	arr[hg19] 18q12.3(40,727,612-41,127,406)x1
Lody FFPE heart	1	18	q12.3	339.097	306	2	1	arr[hg19] 18q12.3(40,228,337-40,567,434)x1
Lody FFPE heart	1	18	q21.2	367.001	284	1	1	arr[hg19] 18q21.2(51,003,913-51,370,914)x1
Lody FFPE heart	1	18	q21.32	719.562	527	1	1	arr[hg19] 18q21.32(57,741,202-58,460,764)x1
Lody FFPE heart	1	18	q22.3	352.043	276	2	1	arr[hg19] 18q22.3(70,507,210-70,859,253)x1
Lody FFPE heart	1	18	q23	524.987	316	1	1	arr[hg19] 18q23(76,217,933-76,742,920)x1
Lody FFPE heart	1	19	p12	403.68	278	4	1	arr[hg19] 19p12(20,374,250-20,777,930)x1
Lody FFPE heart	1	19	p13.2	449.003	336	2	1	arr[hg19] 19p13.2(13,416,169-13,865,172)x1
Lody FFPE heart	1	19	p13.3	499.699	142	14	9	arr[hg19] 19p13.3(3,205,961-3,705,660)x1
Lody FFPE heart	1	19	q13.2	392.095	424	11	4	arr[hg19] 19q13.2(41,913,705-42,305,800)x1
Lody FFPE heart	1	19	q13.2	770.598	150	16	14	arr[hg19] 19q13.2q13.31(43,148,241-43,918,839)x1
Lody FFPE heart	1	19	q13.42	634.821	536	27	20	arr[hg19] 19q13.42(54,663,746-55,298,567)x1
Lody FFPE heart	1	20	p11.21	335.331	365	5	5	arr[hg19] 20p11.21(23,604,094-23,939,425)x1
Lody FFPE heart	1	20	p12.1	324.101	312	2	1	arr[hg19] 20p12.1(15,969,155-16,293,256)x1
Lody FFPE heart	1	20	p12.1	303.783	260	2	2	arr[hg19] 20p12.1(16,665,231-16,969,014)x1
Lody FFPE heart	1	20	q13.11	338.62	300	3	3	arr[hg19] 20q13.11q13.12(41,802,921-42,141,541)x1
Lody FFPE heart	1	21	q21.3	393.073	344	2	1	arr[hg19] 21q21.3q22.11(31,149,120-31,542,193)x1
Lody FFPE heart	1	22	q11.21	486.46	80	8	5	arr[hg19] 22q11.21(21,429,049-21,915,509)x1
Lody FFPE heart	1	22	q13.33	373.875	284	3	1	arr[hg19] 22q13.33(49,810,401-50,184,276)x1
Lody FFPE heart	0	Y	q11.222	527.532	321	6	1	arr[hg19] Yq11.222(20,501,412-21,028,944)x0
Lody FFPE heart	0	Y	q11.223	770.845	356	8	4	arr[hg19] Yq11.223(24,217,299-24,988,144)x0
Lody FFPE heart	0	Y	q11.23	1445.25	624	17	4	arr[hg19] Yq11.23(26,348,279-27,793,531)x0
Lody whole blood	1	1	p12	24307.3	508	21	8	arr[hg19] 1p12q21.1(120,558,305-144,865,627)x1
Lody whole blood	1	1	p13.1	306.332	289	2	1	arr[hg19] 1p13.1(116,387,218-116,693,550)x1
Lody whole blood	1	1	p13.3	421.798	520	1	1	arr[hg19] 1p13.3(108,051,856-108,473,654)x1
Lody whole blood	1	1	p13.3	339.735	168	3	3	arr[hg19] 1p13.3(108,740,501-109,080,236)x1
Lody whole blood	1	1	p21.1	498.052	876	1	1	arr[hg19] 1p21.1(103,217,044-103,715,096)x1
Lody whole blood	1	1	p21.1	306.182	116	6	5	arr[hg19] 1p21.1(104,098,568-104,404,750)x1
Lody whole blood	1	1	p21.2	333.96	296	3	2	arr[hg19] 1p21.2(101,016,080-101,350,040)x1
Lody whole blood	1	1	p21.3	332.416	257	1	1	arr[hg19] 1p21.3(97,033,844-97,366,260)x1
Lody whole blood	1	1	p22.2	519.647	380	1	1	arr[hg19] 1p22.2(90,489,965-91,009,612)x1
Lody whole blood	1	1	p22.3	345.05	342	3	2	arr[hg19] 1p22.3(87,377,006-87,722,056)x1
Lody whole blood	1	1	p31.1	353.324	338	1	1	arr[hg19] 1p31.1(71,154,610-71,507,934)x1
Lody whole blood	1	1	p31.1	634.735	512	1	1	arr[hg19] 1p31.1(82,209,385-82,844,120)x1
Lody whole blood	1	1	p31.1	534.714	463	4	3	arr[hg19] 1p31.1(78,785,733-79,320,447)x1
Lody whole blood	1	1	p34.3	322.895	371	3	3	arr[hg19] 1p34.3(35,612,028-35,934,923)x1
Lody whole blood	1	1	p36.22	317.553	224	6	5	arr[hg19] 1p36.22(11,933,127-12,250,680)x1
Lody whole blood	1	1	q21.2	2007.95	290	30	13	arr[hg19] 1q21.2(147,867,741-149,875,689)x1
Lody whole blood	1	1	q21.3	306.498	274	6	4	arr[hg19] 1q21.3(151,924,536-152,231,034)x1
Lody whole blood	1	1	q25.2	323.444	240	1	1	arr[hg19] 1q25.2(176,065,126-176,388,570)x1
Lody whole blood	1	1	q25.3	418.522	448	1	1	arr[hg19] 1q25.3q31.1(185,476,382-185,894,904)x1
Lody whole blood	1	1	q31.2	343.939	350	1	1	arr[hg19] 1q31.2(193,162,544-193,506,483)x1
Lody whole blood	1	1	q31.2	663.177	527	2	2	arr[hg19] 1q31.2(191,677,144-192,340,321)x1
Lody whole blood	1	1	q31.3	360.544	304	2	2	arr[hg19] 1q31.3(197,893,041-198,253,585)x1
Lody whole blood	1	1	q32.1	448.134	174	4	3	arr[hg19] 1q32.1(206,162,460-206,610,594)x1
Lody whole blood	1	1	q41	344.541	253	1	1	arr[hg19] 1q41(218,120,101-218,464,642)x1
Lody whole blood	1	1	q41	423.303	656	1	1	arr[hg19] 1q41(216,065,574-216,488,877)x1
Lody whole blood	1	1	q41	375.194	251	2	2	arr[hg19] 1q41q42.11(223,985,403-224,360,597)x1
Lody whole blood	1	1	q43	309.001	171	2	1	arr[hg19] 1q43(243,045,157-243,354,158)x1
Lody whole blood	1	1	q44	375.838	324	6	3	arr[hg19] 1q44(244,786,237-245,162,075)x1
Lody whole blood	1	2	p11.2	1212.49	112	9	3	arr[hg19] 2p11.2(87,100,269-88,312,762)x1
Lody whole blood	1	2	p12	424.296	452	1	1	arr[hg19] 2p12(77,282,431-77,706,727)x1
Lody whole blood	1	2	p12	1042.3	676	1	1	arr[hg19] 2p12(75,919,242-76,961,541)x1
Lody whole blood	1	2	p16.2	365.421	346	3	1	arr[hg19] 2p16.2(54,270,502-54,635,923)x1
Lody whole blood	1	2	p16.3	490.586	314	1	1	arr[hg19] 2p16.3(48,049,055-48,539,641)x1
Lody whole blood	1	2	p16.3	1367.02	940	1	1	arr[hg19] 2p16.3(51,229,692-52,596,716)x1
Lody whole blood	1	2	p21	326.681	388	2	1	arr[hg19] 2p21(44,595,969-44,922,650)x1
Lody whole blood	1	2	p21	315.934	368	2	2	arr[hg19] 2p21(44,069,780-44,385,714)x1
Lody whole blood	1	2	p22.1	453.361	366	4	2	arr[hg19] 2p22.1(39,888,244-40,341,605)x1
Lody whole blood	1	2	p24.3	330.269	216	3	1	arr[hg19] 2p24.3(12,865,714-13,195,983)x1
Lody whole blood	1	2	p25.1	302.964	274	2	2	arr[hg19] 2p25.1(9,869,544-10,172,508)x1
Lody whole blood	1	2	p25.3	319.952	216	1	1	arr[hg19] 2p25.3(2,906,353-3,226,305)x1
Lody whole blood	1	2	p25.3	607.436	428	2	1	arr[hg19] 2p25.3(2,279,415-2,886,851)x1
Lody whole blood	1	2	q11.2	332.585	256	2	2	arr[hg19] 2q11.2(101,114,070-101,446,655)x1
Lody whole blood	1	2	q11.2	339.678	316	2	2	arr[hg19] 2q11.2q12.1(102,397,584-102,737,262)x1
Lody whole blood	1	2	q11.2	322.466	288	6	3	arr[hg19] 2q11.2(99,564,472-99,886,938)x1
Lody whole blood	1	2	q12.1	325.328	228	3	1	arr[hg19] 2q12.1(105,283,525-105,608,853)x1
Lody whole blood	1	2	q12.2	411.503	224	2	2	arr[hg19] 2q12.2(106,835,495-107,246,998)x1
Lody whole blood	1	2	q12.3	315.036	204	2	1	arr[hg19] 2q12.3(108,177,039-108,492,075)x1
Lody whole blood	1	2	q12.3	305.37	202	3	3	arr[hg19] 2q12.3(109,039,034-109,344,404)x1
Lody whole blood	1	2	q12.3	824.053	280	16	4	arr[hg19] 2q12.3q13(110,062,650-110,886,703)x1
Lody whole blood	1	2	q13	650.435	280	4	1	arr[hg19] 2q13(111,947,976-112,598,411)x1
Lody whole blood	1	2	q13	300.348	203	7	1	arr[hg19] 2q13q14.1(114,311,512-114,611,860)x1
Lody whole blood	1	2	q14.1	319.945	232	1	1	arr[hg19] 2q14.1(118,346,798-118,666,743)x1
Lody whole blood	1	2	q14.1	430.061	474	1	1	arr[hg19] 2q14.1(116,069,835-116,499,896)x1
Lody whole blood	1	2	q14.1	1054.46	838	3	1	arr[hg19] 2q14.1(114,730,383-115,784,845)x1
Lody whole blood	1	2	q14.2	362.564	244	1	1	arr[hg19] 2q14.2(118,823,268-119,185,832)x1
Lody whole blood	1	2	q14.2	457.23	344	2	2	arr[hg19] 2q14.2(120,481,791-120,939,021)x1
Lody whole blood	1	2	q22.1	383.054	536	1	1	arr[hg19] 2q22.1q22.2(141,817,274-142,200,328)x1
Lody whole blood	1	2	q22.1	389.281	610	1	1	arr[hg19] 2q22.1(141,258,331-141,647,612)x1
Lody whole blood	1	2	q22.1	1107.24	720	2	1	arr[hg19] 2q22.1(139,522,175-140,629,418)x1
Lody whole blood	1	2	q22.2	300.874	210	1	1	arr[hg19] 2q22.2(143,400,631-143,701,505)x1
Lody whole blood	1	2	q22.2	495.136	484	1	1	arr[hg19] 2q22.2(142,726,117-143,221,253)x1
Lody whole blood	1	2	q24.2	335.387	261	2	2	arr[hg19] 2q24.2(161,864,800-162,200,187)x1
Lody whole blood	1	2	q24.3	571.377	374	1	1	arr[hg19] 2q24.3(163,930,157-164,501,534)x1
Lody whole blood	1	2	q24.3	484.279	312	2	2	arr[hg19] 2q24.3(167,333,058-167,817,337)x1
Lody whole blood	1	2	q31.1	375.002	364	1	1	arr[hg19] 2q31.1(177,068,356-177,443,358)x1
Lody whole blood	1	2	q31.2	361.674	276	3	1	arr[hg19] 2q31.2(179,661,922-180,023,596)x1
Lody whole blood	1	2	q31.3	424.38	320	2	1	arr[hg19] 2q31.3(181,836,569-182,260,949)x1
Lody whole blood	1	2	q32.1	315.712	284	1	1	arr[hg19] 2q32.1(185,376,559-185,692,271)x1
Lody whole blood	1	2	q32.1	303.367	224	2	2	arr[hg19] 2q32.1q32.2(189,306,372-189,609,739)x1
Lody whole blood	1	2	q32.1	309.604	228	2	2	arr[hg19] 2q32.1(183,372,027-183,681,631)x1
Lody whole blood	1	2	q32.2	341.196	236	2	2	arr[hg19] 2q32.2(191,420,125-191,761,321)x1
Lody whole blood	1	2	q32.3	563.58	342	1	1	arr[hg19] 2q32.3(193,524,608-194,088,188)x1
Lody whole blood	1	2	q32.3	321.58	256	4	1	arr[hg19] 2q32.3q33.1(197,339,196-197,660,776)x1
Lody whole blood	1	2	q32.3	350.682	324	3	2	arr[hg19] 2q32.3(196,734,636-197,085,318)x1
Lody whole blood	1	2	q33.1	392.461	320	6	4	arr[hg19] 2q33.1(202,163,482-202,555,943)x1
Lody whole blood	1	2	q34	387.627	600	2	1	arr[hg19] 2q34(213,149,105-213,536,732)x1
Lody whole blood	1	2	q36.1	495.451	376	1	1	arr[hg19] 2q36.1(223,967,682-224,463,133)x1
Lody whole blood	1	2	q36.3	724.111	526	1	1	arr[hg19] 2q36.3(229,244,544-229,968,655)x1
Lody whole blood	1	2	q36.3	328.837	340	4	3	arr[hg19] 2q36.3(228,382,714-228,711,551)x1
Lody whole blood	1	2	q37.1	397.327	328	1	1	arr[hg19] 2q37.1q37.2(235,310,114-235,707,441)x1
Lody whole blood	1	2	q37.1	319.493	260	6	1	arr[hg19] 2q37.1(231,823,328-232,142,821)x1
Lody whole blood	1	2	q37.2	314.9	290	3	1	arr[hg19] 2q37.2q37.3(237,165,205-237,480,105)x1
Lody whole blood	1	2	q37.3	411.978	360	2	1	arr[hg19] 2q37.3(240,244,408-240,656,386)x1
Lody whole blood	1	3	p11.1	597.501	371	3	1	arr[hg19] 3p11.1(88,171,227-88,768,728)x1
Lody whole blood	1	3	p12.1	453.808	416	2	1	arr[hg19] 3p12.1(85,851,764-86,305,572)x1
Lody whole blood	1	3	p12.2	356.177	263	1	1	arr[hg19] 3p12.2(81,199,705-81,555,882)x1
Lody whole blood	1	3	p13	385.261	346	1	1	arr[hg19] 3p13p12.3(74,113,744-74,499,005)x1
Lody whole blood	1	3	p13	331.863	252	3	3	arr[hg19] 3p13(73,103,406-73,435,269)x1
Lody whole blood	1	3	p14.1	354.222	192	2	2	arr[hg19] 3p14.1(65,989,978-66,344,200)x1
Lody whole blood	1	3	p14.2	355.306	364	1	1	arr[hg19] 3p14.2(59,408,123-59,763,429)x1
Lody whole blood	1	3	p22.3	401.142	300	2	2	arr[hg19] 3p22.3(35,740,464-36,141,606)x1
Lody whole blood	1	3	p22.3	444.735	460	7	5	arr[hg19] 3p22.3(33,121,563-33,566,298)x1
Lody whole blood	1	3	p23	919.71	683	4	2	arr[hg19] 3p23(30,911,148-31,830,858)x1
Lody whole blood	1	3	p24.1	380.869	284	1	1	arr[hg19] 3p24.1(27,616,053-27,996,922)x1
Lody whole blood	1	3	p24.3	441.775	372	3	1	arr[hg19] 3p24.3(16,763,572-17,205,347)x1
Lody whole blood	1	3	p26.1	303.734	372	1	1	arr[hg19] 3p26.1(7,082,874-7,386,608)x1
Lody whole blood	1	3	p26.1	336.308	264	4	2	arr[hg19] 3p26.1(4,865,307-5,201,615)x1
Lody whole blood	1	3	p26.3	332.359	299	1	1	arr[hg19] 3p26.3(917,010-1,249,369)x1
Lody whole blood	1	3	p26.3	762.142	932	1	1	arr[hg19] 3p26.3(143,544-905,686)x1
Lody whole blood	1	3	q11.2	471.445	460	1	1	arr[hg19] 3q11.2(96,893,629-97,365,074)x1
Lody whole blood	1	3	q12.1	496.722	329	1	1	arr[hg19] 3q12.1(98,548,722-99,045,444)x1
Lody whole blood	1	3	q13.11	680.734	414	1	1	arr[hg19] 3q13.11(104,435,417-105,116,151)x1
Lody whole blood	1	3	q13.11	1028.29	610	1	1	arr[hg19] 3q13.11q13.12(105,573,763-106,602,053)x1
Lody whole blood	1	3	q22.3	331.016	276	1	1	arr[hg19] 3q22.3(136,084,470-136,415,486)x1
Lody whole blood	1	3	q24	638.39	789	2	1	arr[hg19] 3q24(143,046,841-143,685,231)x1
Lody whole blood	1	3	q25.1	346.965	308	5	2	arr[hg19] 3q25.1(151,087,941-151,434,906)x1
Lody whole blood	1	3	q26.1	2436.31	1513	3	2	arr[hg19] 3q26.1(162,703,884-165,140,191)x1
Lody whole blood	1	3	q26.2	416.635	348	2	1	arr[hg19] 3q26.2(170,148,122-170,564,757)x1
Lody whole blood	1	3	q26.31	1326.02	826	1	1	arr[hg19] 3q26.31q26.32(175,353,777-176,679,800)x1
Lody whole blood	1	3	q26.31	341.68	348	2	1	arr[hg19] 3q26.31(171,264,603-171,606,283)x1
Lody whole blood	1	3	q26.32	353.69	213	2	1	arr[hg19] 3q26.32(176,900,837-177,254,527)x1
Lody whole blood	1	3	q26.32	787.391	436	2	1	arr[hg19] 3q26.32(177,474,059-178,261,450)x1
Lody whole blood	1	3	q26.32	332.635	298	3	3	arr[hg19] 3q26.32(178,555,082-178,887,717)x1
Lody whole blood	1	3	q26.33	340.406	260	3	3	arr[hg19] 3q26.33(180,380,032-180,720,438)x1
Lody whole blood	1	3	q28	317.764	272	1	1	arr[hg19] 3q28(191,630,043-191,947,807)x1
Lody whole blood	1	3	q28	536.977	640	3	1	arr[hg19] 3q28(188,917,021-189,453,998)x1
Lody whole blood	1	3	q28	349.293	296	3	2	arr[hg19] 3q28(190,714,497-191,063,790)x1
Lody whole blood	1	3	q28	676.04	696	6	5	arr[hg19] 3q28(189,960,533-190,636,573)x1
Lody whole blood	1	3	q29	315.515	314	3	2	arr[hg19] 3q29(192,984,193-193,299,708)x1
Lody whole blood	1	3	q29	578.058	414	6	2	arr[hg19] 3q29(194,235,437-194,813,495)x1
Lody whole blood	1	3	q29	678.85	302	10	7	arr[hg19] 3q29(195,056,131-195,734,981)x1
Lody whole blood	1	4	p13	469.887	300	1	1	arr[hg19] 4p13(43,025,319-43,495,206)x1
Lody whole blood	1	4	p14	394.454	303	9	6	arr[hg19] 4p14(39,267,631-39,662,085)x1
Lody whole blood	1	4	p15.2	429.19	339	2	1	arr[hg19] 4p15.2(26,719,568-27,148,758)x1
Lody whole blood	1	4	p15.2	587.441	442	4	2	arr[hg19] 4p15.2(21,819,971-22,407,412)x1
Lody whole blood	1	4	p15.31	345.974	288	2	1	arr[hg19] 4p15.31(20,072,944-20,418,918)x1
Lody whole blood	1	4	p15.32	518.704	468	2	1	arr[hg19] 4p15.32(16,307,515-16,826,219)x1
Lody whole blood	1	4	p15.33	905.647	746	7	2	arr[hg19] 4p15.33(12,744,303-13,649,950)x1
Lody whole blood	1	4	p16.1	350.5	340	2	1	arr[hg19] 4p16.1(10,115,494-10,465,994)x1
Lody whole blood	1	4	q12	306.869	188	1	1	arr[hg19] 4q12(53,154,398-53,461,267)x1
Lody whole blood	1	4	q13.1	1401.42	944	2	1	arr[hg19] 4q13.1q13.2(66,427,630-67,829,052)x1
Lody whole blood	1	4	q13.2	306.418	228	2	2	arr[hg19] 4q13.2(69,455,275-69,761,693)x1
Lody whole blood	1	4	q13.2	711.735	584	8	5	arr[hg19] 4q13.2(69,776,625-70,488,360)x1
Lody whole blood	1	4	q13.3	490.846	349	2	2	arr[hg19] 4q13.3(72,349,335-72,840,181)x1
Lody whole blood	1	4	q13.3	653.669	601	14	9	arr[hg19] 4q13.3(70,550,967-71,204,636)x1
Lody whole blood	1	4	q21.21	351.986	247	2	1	arr[hg19] 4q21.21(79,851,574-80,203,560)x1
Lody whole blood	1	4	q21.21	366.822	227	2	1	arr[hg19] 4q21.21(80,431,070-80,797,892)x1
Lody whole blood	1	4	q21.23	467.359	360	1	1	arr[hg19] 4q21.23(85,996,278-86,463,637)x1
Lody whole blood	1	4	q21.23	351.002	388	2	1	arr[hg19] 4q21.23q21.3(86,582,058-86,933,060)x1
Lody whole blood	1	4	q22.1	417.165	252	1	1	arr[hg19] 4q22.1(90,247,070-90,664,235)x1
Lody whole blood	1	4	q22.1	444.625	222	1	1	arr[hg19] 4q22.1(92,796,962-93,241,587)x1
Lody whole blood	1	4	q22.1	338.135	280	4	2	arr[hg19] 4q22.1(90,735,819-91,073,954)x1
Lody whole blood	1	4	q22.2	353.859	304	2	2	arr[hg19] 4q22.2(94,565,987-94,919,846)x1
Lody whole blood	1	4	q22.3	368.058	385	1	1	arr[hg19] 4q22.3(96,371,818-96,739,876)x1
Lody whole blood	1	4	q23	467.528	338	2	2	arr[hg19] 4q23q24(100,964,402-101,431,930)x1
Lody whole blood	1	4	q24	315.453	247	1	1	arr[hg19] 4q24(105,824,805-106,140,258)x1
Lody whole blood	1	4	q24	437.664	272	1	1	arr[hg19] 4q24(104,058,386-104,496,050)x1
Lody whole blood	1	4	q24	573.178	393	3	1	arr[hg19] 4q24q25(107,133,451-107,706,629)x1
Lody whole blood	1	4	q25	659.643	460	1	1	arr[hg19] 4q25(107,976,019-108,635,662)x1
Lody whole blood	1	4	q26	377.456	278	1	1	arr[hg19] 4q26q27(120,686,333-121,063,789)x1
Lody whole blood	1	4	q26	366.265	264	3	1	arr[hg19] 4q26(115,418,109-115,784,374)x1
Lody whole blood	1	4	q26	424.734	267	4	2	arr[hg19] 4q26(119,221,939-119,646,673)x1
Lody whole blood	1	4	q27	603.897	492	4	3	arr[hg19] 4q27(122,077,184-122,681,081)x1
Lody whole blood	1	4	q28.3	1154.33	784	1	1	arr[hg19] 4q28.3(137,401,642-138,555,976)x1
Lody whole blood	1	4	q28.3	858.173	600	4	1	arr[hg19] 4q28.3q31.1(138,960,823-139,818,996)x1
Lody whole blood	1	4	q31.1	507.878	424	6	4	arr[hg19] 4q31.1(140,021,303-140,529,181)x1
Lody whole blood	1	4	q31.21	410.498	260	2	1	arr[hg19] 4q31.21(145,206,143-145,616,641)x1
Lody whole blood	1	4	q31.21	574.32	296	5	4	arr[hg19] 4q31.21(144,455,164-145,029,484)x1
Lody whole blood	1	4	q31.22	479.078	404	1	1	arr[hg19] 4q31.22q31.23(148,044,023-148,523,101)x1
Lody whole blood	1	4	q31.3	503.792	372	1	1	arr[hg19] 4q31.3(154,772,144-155,275,936)x1
Lody whole blood	1	4	q31.3	358.988	398	2	1	arr[hg19] 4q31.3(153,076,052-153,435,040)x1
Lody whole blood	1	4	q32.1	524.557	374	2	1	arr[hg19] 4q32.1(158,281,363-158,805,920)x1
Lody whole blood	1	4	q32.1	743.239	648	3	3	arr[hg19] 4q32.1(157,434,020-158,177,259)x1
Lody whole blood	1	4	q32.3	312.319	449	2	1	arr[hg19] 4q32.3(169,360,527-169,672,846)x1
Lody whole blood	1	4	q32.3	476.226	424	2	2	arr[hg19] 4q32.3(164,918,859-165,395,085)x1
Lody whole blood	1	4	q34.2	367.243	294	1	1	arr[hg19] 4q34.2(176,350,905-176,718,148)x1
Lody whole blood	1	4	q34.3	364.531	292	1	1	arr[hg19] 4q34.3(177,610,883-177,975,414)x1
Lody whole blood	1	4	q35.1	356.463	384	2	1	arr[hg19] 4q35.1(186,705,963-187,062,426)x1
Lody whole blood	1	4	q35.2	578.152	404	1	1	arr[hg19] 4q35.2(187,610,655-188,188,807)x1
Lody whole blood	1	4	q35.2	573.194	266	2	1	arr[hg19] 4q35.2(190,318,079-190,891,273)x1
Lody whole blood	1	4	q35.2	681.346	492	3	1	arr[hg19] 4q35.2(188,675,356-189,356,702)x1
Lody whole blood	1	4	q35.2	357.105	300	4	3	arr[hg19] 4q35.2(187,140,999-187,498,104)x1
Lody whole blood	1	5	p13.1	322.172	200	1	1	arr[hg19] 5p13.1(42,137,146-42,459,318)x1
Lody whole blood	1	5	p13.2	452.351	272	1	1	arr[hg19] 5p13.2(35,238,046-35,690,397)x1
Lody whole blood	1	5	p13.2	534.389	508	7	4	arr[hg19] 5p13.2(34,525,930-35,060,319)x1
Lody whole blood	1	5	p14.1	1614.23	968	2	1	arr[hg19] 5p14.1(26,931,808-28,546,034)x1
Lody whole blood	1	5	p14.3	303.116	214	1	1	arr[hg19] 5p14.3(22,162,489-22,465,605)x1
Lody whole blood	1	5	p14.3	1249.22	828	2	2	arr[hg19] 5p14.3p14.2(22,660,580-23,909,797)x1
Lody whole blood	1	5	p15.2	711.597	508	1	1	arr[hg19] 5p15.2p15.1(14,876,568-15,588,165)x1
Lody whole blood	1	5	p15.31	420.469	622	2	1	arr[hg19] 5p15.31(8,770,578-9,191,047)x1
Lody whole blood	1	5	p15.32	539.19	496	2	1	arr[hg19] 5p15.32(4,695,084-5,234,274)x1
Lody whole blood	1	5	p15.33	390.699	350	2	2	arr[hg19] 5p15.33(2,732,318-3,123,017)x1
Lody whole blood	1	5	p15.33	394.408	344	5	2	arr[hg19] 5p15.33(1,376,046-1,770,454)x1
Lody whole blood	1	5	q12.1	651.23	376	1	1	arr[hg19] 5q12.1q12.3(62,758,067-63,409,297)x1
Lody whole blood	1	5	q12.3	370.814	244	1	1	arr[hg19] 5q12.3(65,450,204-65,821,018)x1
Lody whole blood	1	5	q14.3	741.308	456	2	1	arr[hg19] 5q14.3(85,648,973-86,390,281)x1
Lody whole blood	1	5	q14.3	423.814	272	2	2	arr[hg19] 5q14.3(86,598,536-87,022,350)x1
Lody whole blood	1	5	q15	322.791	316	7	4	arr[hg19] 5q15(94,891,813-95,214,604)x1
Lody whole blood	1	5	q21.1	543.492	372	1	1	arr[hg19] 5q21.1(101,096,800-101,640,292)x1
Lody whole blood	1	5	q21.1	457.679	322	3	2	arr[hg19] 5q21.1q21.2(102,461,259-102,918,938)x1
Lody whole blood	1	5	q21.3	310.144	264	1	1	arr[hg19] 5q21.3(108,166,939-108,477,083)x1
Lody whole blood	1	5	q22.1	759.285	644	5	4	arr[hg19] 5q22.1(109,886,052-110,645,337)x1
Lody whole blood	1	5	q22.3	417.58	296	2	2	arr[hg19] 5q22.3(114,166,108-114,583,688)x1
Lody whole blood	1	5	q22.3	586.911	611	5	3	arr[hg19] 5q22.3q23.1(115,174,264-115,761,175)x1
Lody whole blood	1	5	q22.3	563.565	442	7	4	arr[hg19] 5q22.3(114,594,138-115,157,703)x1
Lody whole blood	1	5	q23.1	595.541	464	1	1	arr[hg19] 5q23.1(115,850,287-116,445,828)x1
Lody whole blood	1	5	q23.1	473.843	364	2	1	arr[hg19] 5q23.1(118,776,503-119,250,346)x1
Lody whole blood	1	5	q23.3	376.021	232	1	1	arr[hg19] 5q23.3(129,470,721-129,846,742)x1
Lody whole blood	1	5	q31.3	305.261	254	12	8	arr[hg19] 5q31.3(139,729,501-140,034,762)x1
Lody whole blood	1	5	q31.3	374.469	276	40	37	arr[hg19] 5q31.3(140,359,058-140,733,527)x1
Lody whole blood	1	5	q33.1	774.943	535	1	1	arr[hg19] 5q33.1(151,669,425-152,444,368)x1
Lody whole blood	1	5	q33.3	437.786	472	2	1	arr[hg19] 5q33.3(155,888,046-156,325,832)x1
Lody whole blood	1	5	q35.2	419.064	136	5	1	arr[hg19] 5q35.2(175,332,332-175,751,396)x1
Lody whole blood	1	5	q35.3	306.449	279	2	1	arr[hg19] 5q35.3(178,484,402-178,790,851)x1
Lody whole blood	1	5	q35.3	573.203	266	10	3	arr[hg19] 5q35.3(177,021,379-177,594,582)x1
Lody whole blood	1	6	p12.1	960.391	852	4	1	arr[hg19] 6p12.1(54,594,967-55,555,358)x1
Lody whole blood	1	6	p12.1	325.54	304	3	2	arr[hg19] 6p12.1(56,087,965-56,413,505)x1
Lody whole blood	1	6	p12.3	378.825	292	1	1	arr[hg19] 6p12.3(51,208,520-51,587,345)x1
Lody whole blood	1	6	p12.3	348.142	347	9	3	arr[hg19] 6p12.3(49,676,144-50,024,286)x1
Lody whole blood	1	6	p12.3	594.93	574	5	4	arr[hg19] 6p12.3(47,242,764-47,837,694)x1
Lody whole blood	1	6	p22.2	370.803	226	4	1	arr[hg19] 6p22.2(26,591,850-26,962,653)x1
Lody whole blood	1	6	p22.3	308.581	372	1	1	arr[hg19] 6p22.3(20,800,634-21,109,215)x1
Lody whole blood	1	6	p24.1	421.337	548	4	2	arr[hg19] 6p24.1p23(12,983,503-13,404,840)x1
Lody whole blood	1	6	p24.1	847.57	844	4	3	arr[hg19] 6p24.1(12,075,587-12,923,157)x1
Lody whole blood	1	6	p24.3	416.355	346	2	1	arr[hg19] 6p24.3(8,639,447-9,055,802)x1
Lody whole blood	1	6	p24.3	318.098	312	6	3	arr[hg19] 6p24.3p24.2(10,467,100-10,785,198)x1
Lody whole blood	1	6	p25.2	484.867	468	2	1	arr[hg19] 6p25.2(3,331,688-3,816,555)x1
Lody whole blood	1	6	p25.3	472.343	551	1	1	arr[hg19] 6p25.3(1,684,980-2,157,323)x1
Lody whole blood	1	6	p25.3	368.721	344	3	1	arr[hg19] 6p25.3(599,602-968,323)x1
Lody whole blood	1	6	p25.3	532.816	542	4	1	arr[hg19] 6p25.3p25.2(2,209,679-2,742,495)x1
Lody whole blood	1	6	p25.3	315.31	336	3	2	arr[hg19] 6p25.3(1,100,106-1,415,416)x1
Lody whole blood	1	6	q11.1	674.243	472	1	1	arr[hg19] 6q11.1q12(62,754,034-63,428,277)x1
Lody whole blood	1	6	q12	720.911	438	1	1	arr[hg19] 6q12(63,533,979-64,254,890)x1
Lody whole blood	1	6	q12	304.777	398	2	2	arr[hg19] 6q12(64,406,952-64,711,729)x1
Lody whole blood	1	6	q12	848.582	770	2	2	arr[hg19] 6q12q13(69,610,701-70,459,283)x1
Lody whole blood	1	6	q14.1	523.848	357	1	1	arr[hg19] 6q14.1(82,507,639-83,031,487)x1
Lody whole blood	1	6	q14.1	1035.24	678	1	1	arr[hg19] 6q14.1(76,781,012-77,816,255)x1
Lody whole blood	1	6	q16.1	621.579	456	2	1	arr[hg19] 6q16.1(94,121,446-94,743,025)x1
Lody whole blood	1	6	q16.1	368.644	276	2	2	arr[hg19] 6q16.1(96,683,061-97,051,705)x1
Lody whole blood	1	6	q22.31	555.42	468	2	1	arr[hg19] 6q22.31(123,136,136-123,691,556)x1
Lody whole blood	1	6	q22.33	368.897	364	1	1	arr[hg19] 6q22.33(128,449,185-128,818,082)x1
Lody whole blood	1	6	q23.3	447.965	372	1	1	arr[hg19] 6q23.3(137,568,018-138,015,983)x1
Lody whole blood	1	6	q24.1	400.47	292	2	2	arr[hg19] 6q24.1(142,159,837-142,560,307)x1
Lody whole blood	1	6	q24.3	336.403	250	3	1	arr[hg19] 6q24.3(147,110,777-147,447,180)x1
Lody whole blood	1	6	q24.3	371.382	341	4	3	arr[hg19] 6q24.3(146,060,192-146,431,574)x1
Lody whole blood	1	6	q25.1	456.929	448	2	1	arr[hg19] 6q25.1(149,145,493-149,602,422)x1
Lody whole blood	1	6	q25.2	334.465	384	3	1	arr[hg19] 6q25.2(154,477,132-154,811,597)x1
Lody whole blood	1	6	q25.2	959.043	710	3	3	arr[hg19] 6q25.2(153,267,982-154,227,025)x1
Lody whole blood	1	6	q27	420.04	134	2	1	arr[hg19] 6q27(167,730,230-168,150,270)x1
Lody whole blood	1	6	q27	425.456	428	3	1	arr[hg19] 6q27(166,285,524-166,710,980)x1
Lody whole blood	1	6	q27	320.965	284	4	2	arr[hg19] 6q27(168,345,803-168,666,768)x1
Lody whole blood	1	7	p12.2	756.582	615	1	1	arr[hg19] 7p12.2(49,125,564-49,882,146)x1
Lody whole blood	1	7	p14.1	373.229	400	3	2	arr[hg19] 7p14.1(37,818,419-38,191,648)x1
Lody whole blood	1	7	p14.3	496.268	336	2	2	arr[hg19] 7p14.3(34,264,197-34,760,465)x1
Lody whole blood	1	7	p14.3	358.781	364	6	2	arr[hg19] 7p14.3(30,070,543-30,429,324)x1
Lody whole blood	1	7	p14.3	409.783	300	8	2	arr[hg19] 7p14.3(32,517,003-32,926,786)x1
Lody whole blood	1	7	p15.3	403.895	564	2	2	arr[hg19] 7p15.3(21,654,022-22,057,917)x1
Lody whole blood	1	7	p21.1	989.58	866	5	2	arr[hg19] 7p21.1(19,209,721-20,199,301)x1
Lody whole blood	1	7	p21.1	423.285	376	3	3	arr[hg19] 7p21.1(20,256,988-20,680,273)x1
Lody whole blood	1	7	p21.1	1149.16	1046	6	5	arr[hg19] 7p21.1(16,731,137-17,880,294)x1
Lody whole blood	1	7	p21.2	316.507	342	1	1	arr[hg19] 7p21.2(15,130,025-15,446,532)x1
Lody whole blood	1	7	p21.3	328.52	381	1	1	arr[hg19] 7p21.3(11,684,459-12,012,979)x1
Lody whole blood	1	7	p21.3	307.009	308	2	1	arr[hg19] 7p21.3(11,162,450-11,469,459)x1
Lody whole blood	1	7	p21.3	1101.18	1160	2	2	arr[hg19] 7p21.3(8,220,830-9,322,008)x1
Lody whole blood	1	7	p21.3	696.197	734	4	2	arr[hg19] 7p21.3(7,309,565-8,005,762)x1
Lody whole blood	1	7	p22.1	351.202	272	6	4	arr[hg19] 7p22.1(6,183,858-6,535,060)x1
Lody whole blood	1	7	p22.2	410.733	496	1	1	arr[hg19] 7p22.2(3,191,367-3,602,100)x1
Lody whole blood	1	7	p22.2	427.539	560	1	1	arr[hg19] 7p22.2(3,612,053-4,039,592)x1
Lody whole blood	1	7	p22.3	305.093	241	5	4	arr[hg19] 7p22.3(2,125,176-2,430,269)x1
Lody whole blood	1	7	p22.3	578.256	84	7	4	arr[hg19] 7p22.3(223,096-801,352)x1
Lody whole blood	1	7	q11.21	329.637	208	5	3	arr[hg19] 7q11.21(64,353,677-64,683,314)x1
Lody whole blood	1	7	q11.22	411.717	248	4	1	arr[hg19] 7q11.22q11.23(71,809,437-72,221,154)x1
Lody whole blood	1	7	q11.23	341.056	344	12	1	arr[hg19] 7q11.23(72,390,572-72,731,628)x1
Lody whole blood	1	7	q11.23	929.788	576	19	6	arr[hg19] 7q11.23(74,135,806-75,065,594)x1
Lody whole blood	1	7	q21.11	366.921	332	1	1	arr[hg19] 7q21.11(78,680,469-79,047,390)x1
Lody whole blood	1	7	q21.11	431.669	348	1	1	arr[hg19] 7q21.11(80,935,100-81,366,769)x1
Lody whole blood	1	7	q21.11	438.323	304	1	1	arr[hg19] 7q21.11(83,802,545-84,240,868)x1
Lody whole blood	1	7	q22.2	301.17	336	1	1	arr[hg19] 7q22.2(103,855,888-104,157,058)x1
Lody whole blood	1	7	q22.3	511.978	400	2	1	arr[hg19] 7q22.3(105,726,084-106,238,062)x1
Lody whole blood	1	7	q31.1	476.328	342	2	1	arr[hg19] 7q31.1(112,616,570-113,092,898)x1
Lody whole blood	1	7	q31.2	485.336	367	1	1	arr[hg19] 7q31.2(115,245,853-115,731,189)x1
Lody whole blood	1	7	q31.31	1064.27	689	1	1	arr[hg19] 7q31.31(119,073,397-120,137,671)x1
Lody whole blood	1	7	q33	512.693	432	2	2	arr[hg19] 7q33(135,497,326-136,010,019)x1
Lody whole blood	1	7	q33	378.31	249	3	2	arr[hg19] 7q33(137,799,186-138,177,496)x1
Lody whole blood	1	7	q35	986.913	696	1	1	arr[hg19] 7q35(144,891,995-145,878,908)x1
Lody whole blood	1	7	q35	474.79	316	14	4	arr[hg19] 7q35(143,807,085-144,281,875)x1
Lody whole blood	1	7	q36.1	358.32	276	6	2	arr[hg19] 7q36.1(149,137,697-149,496,017)x1
Lody whole blood	1	7	q36.2	493.034	367	1	1	arr[hg19] 7q36.2(153,178,390-153,671,424)x1
Lody whole blood	1	8	p11.21	4639.4	796	1	1	arr[hg19] 8p11.21q11.1(43,090,448-47,729,846)x1
Lody whole blood	1	8	p11.22	438.7	392	5	1	arr[hg19] 8p11.22(39,254,032-39,692,732)x1
Lody whole blood	1	8	p12	818.148	640	5	2	arr[hg19] 8p12(29,082,964-29,901,112)x1
Lody whole blood	1	8	p21.2	315.787	200	2	2	arr[hg19] 8p21.2(25,950,901-26,266,688)x1
Lody whole blood	1	8	p21.2	409.1	355	3	3	arr[hg19] 8p21.2(24,177,243-24,586,343)x1
Lody whole blood	1	8	p22	307.435	392	1	1	arr[hg19] 8p22(15,431,496-15,738,931)x1
Lody whole blood	1	8	p22	467.839	412	1	1	arr[hg19] 8p22(13,504,031-13,971,870)x1
Lody whole blood	1	8	p22	557.11	792	1	1	arr[hg19] 8p22(14,023,184-14,580,294)x1
Lody whole blood	1	8	p22	747.837	684	2	1	arr[hg19] 8p22(14,622,565-15,370,402)x1
Lody whole blood	1	8	p23.1	510.971	392	3	1	arr[hg19] 8p23.1(9,095,172-9,606,143)x1
Lody whole blood	1	8	p23.1	313.319	272	5	1	arr[hg19] 8p23.1(10,952,906-11,266,225)x1
Lody whole blood	1	8	p23.1	451.373	424	3	2	arr[hg19] 8p23.1(8,192,721-8,644,094)x1
Lody whole blood	1	8	p23.1	493.187	516	4	2	arr[hg19] 8p23.1(10,050,572-10,543,759)x1
Lody whole blood	1	8	p23.1	1518.76	428	41	11	arr[hg19] 8p23.1(6,659,463-8,178,223)x1
Lody whole blood	1	8	p23.2	517.318	928	1	1	arr[hg19] 8p23.2(3,869,918-4,387,236)x1
Lody whole blood	1	8	p23.2	550.907	702	1	1	arr[hg19] 8p23.2(2,710,391-3,261,298)x1
Lody whole blood	1	8	p23.2	1683.84	1844	3	2	arr[hg19] 8p23.2p23.1(4,585,755-6,269,591)x1
Lody whole blood	1	8	q11.21	768.413	628	1	1	arr[hg19] 8q11.21(50,402,182-51,170,595)x1
Lody whole blood	1	8	q11.21	1098.12	944	2	1	arr[hg19] 8q11.21q11.23(51,557,285-52,655,405)x1
Lody whole blood	1	8	q11.23	576.849	528	4	4	arr[hg19] 8q11.23(54,449,894-55,026,743)x1
Lody whole blood	1	8	q12.1	1109.08	664	2	2	arr[hg19] 8q12.1(60,024,672-61,133,751)x1
Lody whole blood	1	8	q12.3	465.795	503	4	3	arr[hg19] 8q12.3(63,548,969-64,014,764)x1
Lody whole blood	1	8	q13.3	347.523	263	2	1	arr[hg19] 8q13.3(72,419,239-72,766,762)x1
Lody whole blood	1	8	q13.3	441.16	304	3	1	arr[hg19] 8q13.3(72,887,639-73,328,799)x1
Lody whole blood	1	8	q21.13	381.635	273	1	1	arr[hg19] 8q21.13(80,237,478-80,619,113)x1
Lody whole blood	1	8	q21.13	843.78	691	1	1	arr[hg19] 8q21.13q21.2(84,487,745-85,331,525)x1
Lody whole blood	1	8	q21.13	611.85	704	9	5	arr[hg19] 8q21.13(82,095,657-82,707,507)x1
Lody whole blood	1	8	q21.3	1136.06	700	1	1	arr[hg19] 8q21.3(89,735,632-90,871,689)x1
Lody whole blood	1	8	q21.3	347.779	351	2	1	arr[hg19] 8q21.3(87,639,492-87,987,271)x1
Lody whole blood	1	8	q23.1	488.14	296	1	1	arr[hg19] 8q23.1(106,846,283-107,334,423)x1
Lody whole blood	1	8	q23.1	731.893	649	3	3	arr[hg19] 8q23.1(109,403,936-110,135,829)x1
Lody whole blood	1	8	q23.3	361.915	232	1	1	arr[hg19] 8q23.3(114,413,410-114,775,325)x1
Lody whole blood	1	8	q24.11	329.73	204	1	1	arr[hg19] 8q24.11(118,175,821-118,505,551)x1
Lody whole blood	1	8	q24.13	711.71	448	2	1	arr[hg19] 8q24.13q24.21(126,867,429-127,579,139)x1
Lody whole blood	1	8	q24.22	343.484	308	2	1	arr[hg19] 8q24.22q24.23(136,224,605-136,568,089)x1
Lody whole blood	1	9	p13.1	30573.5	280	39	2	arr[hg19] 9p13.1q21.11(38,429,357-69,002,883)x1
Lody whole blood	1	9	p21.2	606.619	512	4	1	arr[hg19] 9p21.2(27,286,544-27,893,163)x1
Lody whole blood	1	9	p21.3	1346.58	807	3	2	arr[hg19] 9p21.3(22,089,585-23,436,165)x1
Lody whole blood	1	9	p22.3	467.599	456	3	2	arr[hg19] 9p22.3(14,795,171-15,262,770)x1
Lody whole blood	1	9	p23	309.541	380	1	1	arr[hg19] 9p23(10,204,525-10,514,066)x1
Lody whole blood	1	9	p23	359.592	272	2	1	arr[hg19] 9p23(13,185,058-13,544,650)x1
Lody whole blood	1	9	p24.1	336.214	274	5	2	arr[hg19] 9p24.1(5,903,713-6,239,927)x1
Lody whole blood	1	9	p24.1	350.157	380	4	4	arr[hg19] 9p24.1(4,713,212-5,063,369)x1
Lody whole blood	1	9	p24.2	475.385	616	3	2	arr[hg19] 9p24.2p24.1(4,164,742-4,640,127)x1
Lody whole blood	1	9	q21.12	539.422	368	1	1	arr[hg19] 9q21.12q21.13(73,711,426-74,250,848)x1
Lody whole blood	1	9	q21.33	334.711	275	2	1	arr[hg19] 9q21.33(89,234,331-89,569,042)x1
Lody whole blood	1	9	q22.1	412.677	260	4	1	arr[hg19] 9q22.1(90,503,450-90,916,127)x1
Lody whole blood	1	9	q31.1	923.256	616	1	1	arr[hg19] 9q31.1(105,474,611-106,397,867)x1
Lody whole blood	1	9	q31.3	397.285	324	8	2	arr[hg19] 9q31.3(114,239,720-114,637,005)x1
Lody whole blood	1	9	q32	317.085	292	7	3	arr[hg19] 9q32(115,669,457-115,986,542)x1
Lody whole blood	1	9	q33.2	381.481	388	13	1	arr[hg19] 9q33.2(125,152,552-125,534,033)x1
Lody whole blood	1	9	q33.3	304.858	280	1	1	arr[hg19] 9q33.3(126,462,706-126,767,564)x1
Lody whole blood	1	9	q34.3	483.797	320	11	7	arr[hg19] 9q34.3(138,059,243-138,543,040)x1
Lody whole blood	1	10	p11.21	342.553	460	1	1	arr[hg19] 10p11.21(34,651,474-34,994,027)x1
Lody whole blood	1	10	p11.21	475.751	380	1	1	arr[hg19] 10p11.21(37,243,275-37,719,026)x1
Lody whole blood	1	10	p11.23	309.429	292	2	1	arr[hg19] 10p11.23(30,864,761-31,174,190)x1
Lody whole blood	1	10	p12.31	536.216	436	1	1	arr[hg19] 10p12.31(19,596,702-20,132,918)x1
Lody whole blood	1	10	p13	539.166	394	1	1	arr[hg19] 10p13(15,943,695-16,482,861)x1
Lody whole blood	1	10	p15.1	318.919	290	6	4	arr[hg19] 10p15.1(5,396,438-5,715,357)x1
Lody whole blood	1	10	p15.1	366.086	373	6	4	arr[hg19] 10p15.1(4,954,911-5,320,997)x1
Lody whole blood	1	10	p15.3	353.6	360	2	1	arr[hg19] 10p15.3(1,734,793-2,088,393)x1
Lody whole blood	1	10	p15.3	347.336	307	3	1	arr[hg19] 10p15.3(496,817-844,153)x1
Lody whole blood	1	10	p15.3	582.922	562	3	1	arr[hg19] 10p15.3p15.2(2,681,668-3,264,590)x1
Lody whole blood	1	10	q11.22	2194.68	366	27	5	arr[hg19] 10q11.22(46,146,745-48,341,420)x1
Lody whole blood	1	10	q21.1	538.907	496	1	1	arr[hg19] 10q21.1(55,108,128-55,647,035)x1
Lody whole blood	1	10	q21.3	366.318	312	1	1	arr[hg19] 10q21.3(67,340,027-67,706,345)x1
Lody whole blood	1	10	q23.1	725.467	562	1	1	arr[hg19] 10q23.1(82,929,555-83,655,022)x1
Lody whole blood	1	10	q23.31	328.356	320	4	4	arr[hg19] 10q23.31(90,181,669-90,510,025)x1
Lody whole blood	1	10	q25.1	491.392	344	1	1	arr[hg19] 10q25.1(107,017,400-107,508,792)x1
Lody whole blood	1	11	p11.12	1317.21	380	4	1	arr[hg19] 11p11.12(50,246,161-51,563,372)x1
Lody whole blood	1	11	p14.1	332.045	238	2	2	arr[hg19] 11p14.1p13(30,955,621-31,287,666)x1
Lody whole blood	1	11	p14.3	300.981	320	1	1	arr[hg19] 11p14.3(22,319,298-22,620,279)x1
Lody whole blood	1	11	p14.3	668.572	624	1	1	arr[hg19] 11p14.3(23,946,376-24,614,948)x1
Lody whole blood	1	11	p14.3	1118.82	1202	1	1	arr[hg19] 11p14.3(24,744,166-25,862,990)x1
Lody whole blood	1	11	p15.4	382.413	615	17	6	arr[hg19] 11p15.4(4,991,149-5,373,562)x1
Lody whole blood	1	11	p15.4	662.123	390	12	8	arr[hg19] 11p15.4(3,103,719-3,765,842)x1
Lody whole blood	1	11	q14.2	410.657	296	1	1	arr[hg19] 11q14.2(87,435,977-87,846,634)x1
Lody whole blood	1	11	q14.3	386.074	137	9	2	arr[hg19] 11q14.3(89,454,597-89,840,671)x1
Lody whole blood	1	11	q14.3	583.332	608	3	3	arr[hg19] 11q14.3(88,543,755-89,127,087)x1
Lody whole blood	1	11	q22.1	375.29	544	1	1	arr[hg19] 11q22.1(99,467,971-99,843,261)x1
Lody whole blood	1	11	q22.3	373.604	338	1	1	arr[hg19] 11q22.3(104,385,370-104,758,974)x1
Lody whole blood	1	11	q22.3	398.881	448	5	4	arr[hg19] 11q22.3(104,844,490-105,243,371)x1
Lody whole blood	1	11	q24.1	327.768	240	1	1	arr[hg19] 11q24.1(121,500,543-121,828,311)x1
Lody whole blood	1	11	q24.3	323.181	276	2	2	arr[hg19] 11q24.3(129,061,003-129,384,184)x1
Lody whole blood	1	12	p12.1	386.578	428	3	2	arr[hg19] 12p12.1(24,654,165-25,040,743)x1
Lody whole blood	1	12	p12.2	519.626	448	2	1	arr[hg19] 12p12.2(20,104,568-20,624,194)x1
Lody whole blood	1	12	p12.2	519.821	546	9	5	arr[hg19] 12p12.2p12.1(21,221,093-21,740,914)x1
Lody whole blood	1	12	p12.3	348.114	325	2	1	arr[hg19] 12p12.3(16,352,105-16,700,219)x1
Lody whole blood	1	12	p12.3	928.214	877	4	4	arr[hg19] 12p12.3(18,445,828-19,374,042)x1
Lody whole blood	1	12	p13.2	412.658	425	12	10	arr[hg19] 12p13.2(11,173,924-11,586,582)x1
Lody whole blood	1	12	p13.31	358.88	268	4	3	arr[hg19] 12p13.31(9,473,156-9,832,036)x1
Lody whole blood	1	12	p13.33	319.244	275	3	2	arr[hg19] 12p13.33(506,538-825,782)x1
Lody whole blood	1	12	q12	300.436	320	2	2	arr[hg19] 12q12(41,402,776-41,703,212)x1
Lody whole blood	1	12	q21.1	542.988	444	2	1	arr[hg19] 12q21.1(74,914,932-75,457,920)x1
Lody whole blood	1	12	q21.31	364.5	267	1	1	arr[hg19] 12q21.31(82,033,487-82,397,987)x1
Lody whole blood	1	12	q21.31	367.967	316	3	3	arr[hg19] 12q21.31(86,027,767-86,395,734)x1
Lody whole blood	1	12	q23.1	324.199	398	3	3	arr[hg19] 12q23.1q23.2(101,381,238-101,705,437)x1
Lody whole blood	1	12	q24.33	393.75	130	4	2	arr[hg19] 12q24.33(132,610,888-133,004,638)x1
Lody whole blood	1	13	q12.3	495.642	376	1	1	arr[hg19] 13q12.3q13.1(31,806,883-32,302,525)x1
Lody whole blood	1	13	q12.3	314.469	248	3	1	arr[hg19] 13q12.3(30,937,402-31,251,871)x1
Lody whole blood	1	13	q13.2	339.442	291	2	2	arr[hg19] 13q13.2(34,080,434-34,419,876)x1
Lody whole blood	1	13	q14.11	331.858	324	3	1	arr[hg19] 13q14.11(42,310,403-42,642,261)x1
Lody whole blood	1	13	q14.11	403.339	396	3	1	arr[hg19] 13q14.11(43,285,246-43,688,585)x1
Lody whole blood	1	13	q21.32	460.862	404	2	1	arr[hg19] 13q21.32(67,735,985-68,196,847)x1
Lody whole blood	1	13	q21.33	357.219	453	2	2	arr[hg19] 13q21.33(70,487,137-70,844,356)x1
Lody whole blood	1	13	q22.3	394.549	418	4	1	arr[hg19] 13q22.3(78,479,550-78,874,099)x1
Lody whole blood	1	13	q31.3	377.518	508	1	1	arr[hg19] 13q31.3(93,380,901-93,758,419)x1
Lody whole blood	1	13	q32.3	454.816	552	2	1	arr[hg19] 13q32.3q33.1(101,512,008-101,966,824)x1
Lody whole blood	1	14	q21.3	328.643	240	9	9	arr[hg19] 14q21.3(49,937,734-50,266,377)x1
Lody whole blood	1	14	q23.2	488.91	534	1	1	arr[hg19] 14q23.2(62,941,999-63,430,909)x1
Lody whole blood	1	14	q24.2	315.542	264	6	5	arr[hg19] 14q24.2q24.3(73,758,797-74,074,339)x1
Lody whole blood	1	14	q31.1	311.126	416	1	1	arr[hg19] 14q31.1(79,820,851-80,131,977)x1
Lody whole blood	1	14	q31.1	730.764	564	3	1	arr[hg19] 14q31.1(80,410,458-81,141,222)x1
Lody whole blood	1	14	q31.3	301.737	268	1	1	arr[hg19] 14q31.3(89,430,593-89,732,330)x1
Lody whole blood	1	15	q11.2	551.137	96	8	1	arr[hg19] 15q11.2(23,082,441-23,633,578)x1
Lody whole blood	1	15	q11.2	634.749	452	2	2	arr[hg19] 15q11.2(24,239,984-24,874,733)x1
Lody whole blood	1	15	q13.1	494.752	88	8	1	arr[hg19] 15q13.1(28,526,282-29,021,034)x1
Lody whole blood	1	15	q13.1	1073.87	304	12	3	arr[hg19] 15q13.1q13.3(30,249,806-31,323,672)x1
Lody whole blood	1	15	q21.1	505.313	400	1	1	arr[hg19] 15q21.1(47,820,788-48,326,101)x1
Lody whole blood	1	15	q21.1	310.869	219	3	1	arr[hg19] 15q21.1(45,014,044-45,324,913)x1
Lody whole blood	1	15	q21.3	578.045	516	1	1	arr[hg19] 15q21.3(54,721,040-55,299,085)x1
Lody whole blood	1	15	q22.2	522.839	492	3	2	arr[hg19] 15q22.2(60,228,937-60,751,776)x1
Lody whole blood	1	15	q22.31	310.682	250	1	1	arr[hg19] 15q22.31q22.33(67,014,124-67,324,806)x1
Lody whole blood	1	15	q26.1	323.391	250	1	1	arr[hg19] 15q26.1(91,806,248-92,129,639)x1
Lody whole blood	1	15	q26.1	336.294	310	1	1	arr[hg19] 15q26.1(93,603,607-93,939,901)x1
Lody whole blood	1	15	q26.1	316.596	340	2	2	arr[hg19] 15q26.1(92,679,629-92,996,225)x1
Lody whole blood	1	15	q26.3	336.541	364	2	1	arr[hg19] 15q26.3(100,278,762-100,615,303)x1
Lody whole blood	1	16	p11.2	1101.09	203	8	1	arr[hg19] 16p11.2(31,750,787-32,851,881)x1
Lody whole blood	1	16	p12.2	318.174	108	8	2	arr[hg19] 16p12.2(21,302,096-21,620,270)x1
Lody whole blood	1	16	p12.3	486.989	336	1	1	arr[hg19] 16p12.3(17,531,236-18,018,225)x1
Lody whole blood	1	16	p13.3	317.018	232	13	9	arr[hg19] 16p13.3(1,297,258-1,614,276)x1
Lody whole blood	1	16	q22.1	327.763	232	15	13	arr[hg19] 16q22.1(67,707,686-68,035,449)x1
Lody whole blood	1	16	q23.1	358.551	578	1	1	arr[hg19] 16q23.1(78,581,137-78,939,688)x1
Lody whole blood	1	16	q23.1	469.703	552	1	1	arr[hg19] 16q23.1(77,268,506-77,738,209)x1
Lody whole blood	1	16	q23.1	538.296	404	1	1	arr[hg19] 16q23.1(75,799,117-76,337,413)x1
Lody whole blood	1	16	q23.1	759.933	708	2	1	arr[hg19] 16q23.1(76,397,719-77,157,652)x1
Lody whole blood	1	16	q23.3	313.491	571	1	1	arr[hg19] 16q23.3(82,843,166-83,156,657)x1
Lody whole blood	1	16	q23.3	378.394	744	2	1	arr[hg19] 16q23.3(83,451,038-83,829,432)x1
Lody whole blood	1	16	q23.3	328.676	344	7	5	arr[hg19] 16q23.3q24.1(84,189,934-84,518,610)x1
Lody whole blood	1	16	q24.1	750.202	529	3	2	arr[hg19] 16q24.1q24.2(86,684,748-87,434,950)x1
Lody whole blood	1	16	q24.2	316.817	240	3	1	arr[hg19] 16q24.2(87,521,961-87,838,778)x1
Lody whole blood	1	17	p13.1	307.351	223	15	6	arr[hg19] 17p13.1(6,715,677-7,023,028)x1
Lody whole blood	1	17	p13.3	394.491	450	13	2	arr[hg19] 17p13.3p13.2(2,995,765-3,390,256)x1
Lody whole blood	1	17	q24.3	321.144	244	3	3	arr[hg19] 17q24.3(67,191,546-67,512,690)x1
Lody whole blood	1	17	q25.3	380.619	249	2	1	arr[hg19] 17q25.3(75,488,271-75,868,890)x1
Lody whole blood	1	18	p11.21	307.343	204	1	1	arr[hg19] 18p11.21(11,127,946-11,435,289)x1
Lody whole blood	1	18	p11.21	3772.24	228	4	1	arr[hg19] 18p11.21q11.1(14,776,254-18,548,495)x1
Lody whole blood	1	18	p11.22	342.068	384	1	1	arr[hg19] 18p11.22p11.21(10,669,055-11,011,123)x1
Lody whole blood	1	18	p11.31	305.408	192	1	1	arr[hg19] 18p11.31(4,443,183-4,748,591)x1
Lody whole blood	1	18	p11.32	339.123	318	5	2	arr[hg19] 18p11.32p11.31(2,636,814-2,975,937)x1
Lody whole blood	1	18	q12.1	318.41	200	1	1	arr[hg19] 18q12.1(25,690,151-26,008,561)x1
Lody whole blood	1	18	q21.2	399.908	248	1	1	arr[hg19] 18q21.2(51,056,914-51,456,822)x1
Lody whole blood	1	18	q21.2	439.18	348	2	1	arr[hg19] 18q21.2(52,267,259-52,706,439)x1
Lody whole blood	1	18	q21.31	339.038	202	1	1	arr[hg19] 18q21.31(53,953,671-54,292,709)x1
Lody whole blood	1	18	q22.1	410.174	252	1	1	arr[hg19] 18q22.1(64,236,965-64,647,139)x1
Lody whole blood	1	18	q22.3	514.048	403	3	1	arr[hg19] 18q22.3(70,487,190-71,001,238)x1
Lody whole blood	1	18	q23	886.027	580	1	1	arr[hg19] 18q23(75,856,893-76,742,920)x1
Lody whole blood	1	19	p12	352.141	248	2	1	arr[hg19] 19p12(22,420,259-22,772,400)x1
Lody whole blood	1	19	p12	438.25	310	5	1	arr[hg19] 19p12(20,213,689-20,651,939)x1
Lody whole blood	1	19	p12	499.922	420	4	2	arr[hg19] 19p12(20,744,127-21,244,049)x1
Lody whole blood	1	19	p12	461.145	370	5	2	arr[hg19] 19p12(21,683,035-22,144,180)x1
Lody whole blood	1	19	p13.12	377.635	396	11	5	arr[hg19] 19p13.12(15,640,415-16,018,050)x1
Lody whole blood	1	19	q13.11	548.782	428	4	2	arr[hg19] 19q13.11(34,259,988-34,808,770)x1
Lody whole blood	1	19	q13.2	691.513	108	16	14	arr[hg19] 19q13.2q13.31(43,243,657-43,935,170)x1
Lody whole blood	1	19	q13.42	762.255	612	34	26	arr[hg19] 19q13.42(54,663,746-55,426,001)x1
Lody whole blood	1	20	p11.21	335.183	363	5	5	arr[hg19] 20p11.21(23,604,094-23,939,277)x1
Lody whole blood	1	20	p12.1	306.924	338	1	1	arr[hg19] 20p12.1(15,651,886-15,958,810)x1
Lody whole blood	1	20	p12.1	359.669	354	1	1	arr[hg19] 20p12.1(15,246,180-15,605,849)x1
Lody whole blood	1	20	p12.1	321.174	306	2	1	arr[hg19] 20p12.1(15,969,155-16,290,329)x1
Lody whole blood	1	20	p12.1	393.63	312	2	2	arr[hg19] 20p12.1(14,314,239-14,707,869)x1
Lody whole blood	1	20	p12.3	524.392	370	1	1	arr[hg19] 20p12.3(6,087,964-6,612,356)x1
Lody whole blood	1	20	p12.3	969.303	704	1	1	arr[hg19] 20p12.3(6,717,949-7,687,252)x1
Lody whole blood	1	20	q13.11	308.407	284	2	2	arr[hg19] 20q13.11q13.12(41,833,134-42,141,541)x1
Lody whole blood	1	20	q13.2	384.768	396	2	2	arr[hg19] 20q13.2(52,702,325-53,087,093)x1
Lody whole blood	1	21	q11.2	330.348	100	3	1	arr[hg19] 21q11.2(15,006,457-15,336,805)x1
Lody whole blood	1	21	q11.2	602.405	469	3	1	arr[hg19] 21q11.2q21.1(15,964,118-16,566,523)x1
Lody whole blood	1	21	q21.1	639.634	535	2	1	arr[hg19] 21q21.1(21,788,061-22,427,695)x1
Lody whole blood	1	21	q21.1	395.465	306	2	2	arr[hg19] 21q21.1(19,265,358-19,660,823)x1
Lody whole blood	1	21	q21.3	301.384	228	2	1	arr[hg19] 21q21.3(27,539,917-27,841,301)x1
Lody whole blood	1	21	q21.3	423.977	388	2	1	arr[hg19] 21q21.3q22.11(31,149,120-31,573,097)x1
Lody whole blood	1	21	q21.3	428.262	360	3	1	arr[hg19] 21q21.3(28,306,307-28,734,569)x1
Lody whole blood	1	21	q22.2	395.884	352	1	1	arr[hg19] 21q22.2(42,095,371-42,491,255)x1
Lody whole blood	1	21	q22.3	410.591	320	6	2	arr[hg19] 21q22.3(42,858,001-43,268,592)x1
Lody whole blood	1	21	q22.3	305.196	310	14	5	arr[hg19] 21q22.3(46,024,667-46,329,863)x1
Lody whole blood	1	22	q11.21	486.46	80	8	5	arr[hg19] 22q11.21(21,429,049-21,915,509)x1
Lody whole blood	1	22	q11.21	434.753	228	10	5	arr[hg19] 22q11.21(18,603,522-19,038,275)x1
Lody whole blood	1	22	q12.3	384.393	372	2	2	arr[hg19] 22q12.3(33,311,513-33,695,906)x1
Lody whole blood	1	22	q13.1	360.289	324	3	2	arr[hg19] 22q13.1(39,957,665-40,317,954)x1
Lody whole blood	1	22	q13.2	448.514	376	4	2	arr[hg19] 22q13.2(43,600,622-44,049,136)x1
Lody whole blood	0	Y	p11.31	1225.47	362	2	1	arr[hg19] Yp11.31p11.2(2,887,059-4,112,525)x0
Lody whole blood	0	Y	q11.222	516.978	320	6	1	arr[hg19] Yq11.222(20,511,966-21,028,944)x0
Lody whole blood	0	Y	q11.223	2110.63	1224	25	8	arr[hg19] Yq11.223q11.23(24,194,873-26,305,500)x0
Lody whole blood	0	Y	q11.23	1395.35	588	17	3	arr[hg19] Yq11.23(26,408,202-27,803,556)x0

## Sheet: S2 Table
S2 Table: Primers for Sanger sequencing and NGS confirmation.
Gene	Exon	Primer pair	Forward primer sequence (M13F)	Reverse primer sequence (M13R)
BMPR2	6	bonoBMPR2-6F+6R	TGTAAAACGACGGCCAGTtgataatggaataaactgtaagcaaca	CAGGAAACAGCTATGACCcagtggtcctctctgaagtctg
CTNNA3	U6	bonoCTNNA3-U6F+U62R	TGTAAAACGACGGCCAGTTGATATCAGGAAGAGGTGCTGA	CAGGAAACAGCTATGACCATGTGGGGGAAACTTTCAGA
CTNNA3	U5	bonoCTNNA3-U5F+U5R	TGTAAAACGACGGCCAGTTCTTTTGTTCTGGTCTGTAATATCC	CAGGAAACAGCTATGACCTGGAGCCAACAAAAACAAAAC
CTNNA3	U4	bonoCTNNA3-U4F+U4R	TGTAAAACGACGGCCAGTTGCTTAGTCTTGGAATTTACTTGG	CAGGAAACAGCTATGACCTCTGCTTCTGAAGGGGTGAT
CTNNA3	U3	bonoCTNNA3-U3F+U3R	TGTAAAACGACGGCCAGTTTATGAATGGGAGAAACTGAGG	CAGGAAACAGCTATGACCCTCTGACAGGCAGGATGG
CTNNA3	U2	bonoCTNNA3-U2F+U2R	TGTAAAACGACGGCCAGTTGTAGAAATAATAGATGCCCTTGA	CAGGAAACAGCTATGACCCATGTGGATCTTCTTCTGTTTTATT
CTNNA3	U1	bonoCTNNA3-U1F+U1R	TGTAAAACGACGGCCAGTGAGGCAGTAAAACACAGTTCTCTT	CAGGAAACAGCTATGACCTTGTTCCCTGTAAATAACCAAGC
CTNNA3	1	bonoCTNNA3-1F+1R	TGTAAAACGACGGCCAGTTTTTCAGGAAATTTAGAAAGCAAA	CAGGAAACAGCTATGACCGAAACAAATATGCCTGCAATGA
CTNNA3	2	bonoCTNNA3-2F+2-2R	TGTAAAACGACGGCCAGTTGAGATTGTAAGAAAAGGAAACACA	CAGGAAACAGCTATGACCAGCCAGTTCCTTTGTGAAGC
CTNNA3	3	bonoCTNNA3-3-2F+3-3R	TGTAAAACGACGGCCAGTTGTTATTTGTCATTGAGATTCTTGA	CAGGAAACAGCTATGACCCTTTGCCTCAGGAGATTCCA
CTNNA3	4A	bonoCTNNA3-4-2F+4AR	TGTAAAACGACGGCCAGTACCCAAATAGTGAACATTGCAA	CAGGAAACAGCTATGACCACATACCAGATACAGCAAGGAAGTC
CTNNA3	4B	bonoCTNNA3-4-2F+4BR	TGTAAAACGACGGCCAGTACCCAAATAGTGAACATTGCAA	CAGGAAACAGCTATGACCCCATGGATGACACAACTGCT
CTNNA3	5	bonoCTNNA3-5F+5R	TGTAAAACGACGGCCAGTAGTCTTCCATTTCCAATGTGC	CAGGAAACAGCTATGACCACCAAAGTGTGCAAGCACTG
CTNNA3	6	bonoCTNNA3-6F+6R	TGTAAAACGACGGCCAGTTTTAAAACCAAATTCTACATTTCCTG	CAGGAAACAGCTATGACCAAGCATTTCTTGCAGTCATCC
CTNNA3	7B	bonoCTNNA3-7BF+7BR	TGTAAAACGACGGCCAGTCATGACTGATGCTCCTGTGAA	CAGGAAACAGCTATGACCCAGGAGTCCCACCCATTAGA
CTNNA3	8	bonoCTNNA3-8F+8R	TGTAAAACGACGGCCAGTTGCCTCTGATTTTAAATGAACAA	CAGGAAACAGCTATGACCTCAGAGAATCTTGAGGTTTCACTAAT
CTNNA3	9	bonoCTNNA3-9F+9R	TGTAAAACGACGGCCAGTCAAAATCAAAATATTAAAACCAACAGC	CAGGAAACAGCTATGACCTTGCCTAAATCAATGTTCTAATGG
CTNNA3	10	bonoCTNNA3-10F+10R	TGTAAAACGACGGCCAGTTGGTCCTGTATGAAAATAAAATTGC	CAGGAAACAGCTATGACCAAAAGATTTGGTCATGTAAACAAGG
CTNNA3	11	bonoCTNNA3-11F+11R	TGTAAAACGACGGCCAGTAATTGCATTCTGGAATAATAGCTC	CAGGAAACAGCTATGACCtgtgagttaaacaccaaaacttagtga
DES	1A	bonoDES-1AF+1AR	TGTAAAACGACGGCCAGTGGCTGATGTCAGGAGGGATA	CAGGAAACAGCTATGACCCGTGGTCAGAAACTCCTGGT
DES	1B	bonoDES-1BF+1B2R	TGTAAAACGACGGCCAGTGTGACGTCCCGCGTGTA	CAGGAAACAGCTATGACCccgggagaaggcaggt
DES	2/3	bonoDES-2/3F+2/3R	TGTAAAACGACGGCCAGTTTCAAGGGTGTGGCTCCT	CAGGAAACAGCTATGACCGGGCTTCAGTCCCCTCTC
DES	4	bonoDES-4F+4R	TGTAAAACGACGGCCAGTCTGGGAATAGGGGTGTGAGG	CAGGAAACAGCTATGACCCACAGGCAGCACATCCAA
DES	5	bonoDES-5F+5R	TGTAAAACGACGGCCAGTGAGAGCCCAGAGGCTTCAT	CAGGAAACAGCTATGACCGGAACCCCTGATTCCTTAGC
DES	6	bonoDES-6F+6R	TGTAAAACGACGGCCAGTACCTGACCATCTGGAGTTGC	CAGGAAACAGCTATGACCCTCCTGGGGACAGAAATGG
DES	7	bonoDES-7F+7R	TGTAAAACGACGGCCAGTCTCGATCTCCTGACCTGGTG	CAGGAAACAGCTATGACCTTTTTCTTCCCCAGACTCCA
DES	8/9	bonoDES-8/9F+8/9R	TGTAAAACGACGGCCAGTGTGGCCCCAGATGGACTC	CAGGAAACAGCTATGACCGTGTCCTGGGATGGAAGAAG
DSC2	1	bonoDSC2-1-2F+1-2R	TGTAAAACGACGGCCAGTAGGCGCTTCAGAGAAGCTAA	CAGGAAACAGCTATGACCccattttctagccacccaga
DSC2	3	bonoDSC2-3F+3R	TGTAAAACGACGGCCAGTctccccacgtgcatacatta	CAGGAAACAGCTATGACCctgatttcatatcttccctggt
DSC2	4	bonoDSC2-4F+4R	TGTAAAACGACGGCCAGTcAtgcatgctattgtgttgtg	CAGGAAACAGCTATGACCcatgcaaaaacatgggagag
DSC2	5	bonoDSC2-5F+5R	TGTAAAACGACGGCCAGTttcaagcactcccatggtct	CAGGAAACAGCTATGACCcctttgcaagctgaacaaaa
DSC2	6	bonoDSC2-6F+6R	TGTAAAACGACGGCCAGTtcaattggactttcttattctattgc	CAGGAAACAGCTATGACCgtgaattgcaaatgagaga
DSC2	7	bonoDSC2-7F+7R	TGTAAAACGACGGCCAGTgccaaaatgaatttgaagca	CAGGAAACAGCTATGACCttgggctatgttctcttacatcc
DSC2	8	bonoDSC2-8F+8R	TGTAAAACGACGGCCAGTttttgaggtgggtgaaaagg	CAGGAAACAGCTATGACCttttcaaaaacacatctacaggag
DSC2	9	bonoDSC2-9-2F+9-2R	TGTAAAACGACGGCCAGTtggagtgtaaagtaagatttcaatta	CAGGAAACAGCTATGACCcgccaggccagagAtg
DSC2	10	bonoDSC2-10F+10R	TGTAAAACGACGGCCAGTctttggaaattagaagagtaggattt	CAGGAAACAGCTATGACCtcagaattcctttctttccattaaa
DSC2	11/12	bonoDSC2-11/12F+11/12R	TGTAAAACGACGGCCAGTcattatatatactcgttagcattg	CAGGAAACAGCTATGACCtgttggcttaaacactgaagatg
DSC2	13	bonoDSC2-13F+13R	TGTAAAACGACGGCCAGTtcagtgcatacttttgtggtga	CAGGAAACAGCTATGACCcccaacacacaaaaactgagaa
DSC2	14	bonoDSC2-14F+14R	TGTAAAACGACGGCCAGTtgttcagaagaaatcagtgaca	CAGGAAACAGCTATGACCcagctacatgcaaatgatcagc
DSC2	15	bonoDSC2-15F+15R	TGTAAAACGACGGCCAGTcaatccaggaaagctgtcttct	CAGGAAACAGCTATGACCaggggacccatgacattcta
DSC2	16	bonoDSC2-16F+16R	TGTAAAACGACGGCCAGTccaaccacTtgacagtttgc	CAGGAAACAGCTATGACCaattgaaaattatagtcagaatccagt
DSC2	17/18	bonoDSC2-17/18F+17/18R	TGTAAAACGACGGCCAGTgccacatgcgtgacttttag	CAGGAAACAGCTATGACCTGAGAGAAAAACCCCCACAA
DSG2	2	bonoDSG2-2F+2R	TGTAAAACGACGGCCAGTctccctcctctgctgaactc	CAGGAAACAGCTATGACCcaggtaacgcgcacaagg
DSG2	3	bonoDSG2-3F+3R	TGTAAAACGACGGCCAGTtgggaaaaattagtttcctcttg	CAGGAAACAGCTATGACCtctagtaaagcccagtcaacct
DSG2	4	bonoDSG2-4F+4R	TGTAAAACGACGGCCAGTgacaatctcttgaggccctatg	CAGGAAACAGCTATGACCtctgtaagcacatcatacatttTcc
DSG2	5	bonoDSG2-5F+5R	TGTAAAACGACGGCCAGTtcagaaggaaattgtccataaaaa	CAGGAAACAGCTATGACCtgctttcttatcatttgttctgtagg
DSG2	6	bonoDSG2-6F+6R	TGTAAAACGACGGCCAGTtgtgattttgataagcacctgaa	CAGGAAACAGCTATGACCagaacaaaataagaaaattagaaa
DSG2	7/8	bonoDSG2-7/8F+7/8R	TGTAAAACGACGGCCAGTggactaaaaccagaaagccaga	CAGGAAACAGCTATGACCttttaagtgttcagggctcaaa
DSG2	9	bonoDSG2-9F+9R	TGTAAAACGACGGCCAGTtgctgctatatttcctgtgcat	CAGGAAACAGCTATGACCtgctggatttgaaggaatga
DSG2	10	bonoDSG2-10F+10-2R	TGTAAAACGACGGCCAGTgcttgaaagagctgtagatgttaga	CAGGAAACAGCTATGACCggTttttatacacaatcaaatcaa
DSG2	11	bonoDSG2-11-2F+11R	TGTAAAACGACGGCCAGTtggttagtaccttctccactcca	CAGGAAACAGCTATGACCaggttcaggacctcatttca
DSG2	12	bonoDSG2-12F+12R	TGTAAAACGACGGCCAGTgcaatgaaagaacatttgtgga	CAGGAAACAGCTATGACCtcttatattatgctttggtga
DSG2	13	bonoDSG2-13F+13R	TGTAAAACGACGGCCAGTgacaagtccaggaagggaca	CAGGAAACAGCTATGACCaggcacatgagtgaaatcca
DSG2	14	bonoDSG2-14F+14R	TGTAAAACGACGGCCAGTcacttgactcagatccttctacca	CAGGAAACAGCTATGACCggcaatgattaccctaataatatcaca
DSG2	15A	bonoDSG2-15AF+15AR	TGTAAAACGACGGCCAGTttactgcattttgaacaggaa	CAGGAAACAGCTATGACCGCATAAGGCTGATCTACCAAGG
DSG2	15B	bonoDSG2-15BF+15BR	TGTAAAACGACGGCCAGTAGCTACACCTCTTCCTGACC	CAGGAAACAGCTATGACCGGCTCATGAAAAATCAGGTACA
DSP	1	bonoDSP-1F+1R	TGTAAAACGACGGCCAGTCTCCGACGCAGCTCCTCT	CAGGAAACAGCTATGACCgacacccggtcctgctc
DSP	2	bonoDSP-2F+2R	TGTAAAACGACGGCCAGTtgtcccgtttttgcaacttt	CAGGAAACAGCTATGACCgccagcagaagctaaccaga
DSP	3	bonoDSP-3F+3R	TGTAAAACGACGGCCAGTggaagctcttgcttccatta	CAGGAAACAGCTATGACCgaacatttgtgctgccttca
DSP	4	bonoDSP-4F+4-2R	TGTAAAACGACGGCCAGTaaaagactcagaaaaggggaaa	CAGGAAACAGCTATGACCgaggtctagaagactctttgtca
DSP	5	bonoDSP-5F+5R	TGTAAAACGACGGCCAGTttctggcttcaaaaatactcca	CAGGAAACAGCTATGACCtgggatttctaaacatttccag
DSP	6	bonoDSP-6F+6R	TGTAAAACGACGGCCAGTggccactcttttctatacaatcca	CAGGAAACAGCTATGACCaaagatatgatgacacaaataggc
DSP	7	bonoDSP-7F+7R	TGTAAAACGACGGCCAGTtcccataccaggtggtcagt	CAGGAAACAGCTATGACCtgaattgcaagtggctgatt
DSP	8	bonoDSP-8F+8R	TGTAAAACGACGGCCAGTcgtgattctttggcattgtt	CAGGAAACAGCTATGACCaagttggcacggctttaagt
DSP	9	bonoDSP-9F+9R	TGTAAAACGACGGCCAGTctttcatgcaggctcaccta	CAGGAAACAGCTATGACCcaatgaagaggatttatgcaaca
DSP	10	bonoDSP-10F+10R	TGTAAAACGACGGCCAGTtttcctttagccacctgtcaa	CAGGAAACAGCTATGACCaaaAgccactggaagctgaa
DSP	11	bonoDSP-11F+11R	TGTAAAACGACGGCCAGTtgcaggttgaaaatctcctct	CAGGAAACAGCTATGACCtgttgctttcttgatggacaa
DSP	12	bonoDSP-12-2F+12R	TGTAAAACGACGGCCAGTgcatcggtattgttgggttg	CAGGAAACAGCTATGACCgcaaggcatcgtgtgtctaa
DSP	13	bonoDSP-13F+13R	TGTAAAACGACGGCCAGTgtgtccaggtttcccatttg	CAGGAAACAGCTATGACCaaggagggctgAgctgactt
DSP	14	bonoDSP-14F+14R	TGTAAAACGACGGCCAGTccatctagtgggtggcattt	CAGGAAACAGCTATGACCtggttctgaaaccagttttatGc
DSP	15	bonoDSP-15F+15R	TGTAAAACGACGGCCAGTttctgaaattcaaaggaagaagg	CAGGAAACAGCTATGACCaaggaaatcctgccagaagc
DSP	16	bonoDSP-16F+16R	TGTAAAACGACGGCCAGTttaaaacagcatattgtacaccttaaa	CAGGAAACAGCTATGACCgctctccaaaccacagaagg
DSP	17	bonoDSP-17F+17R	TGTAAAACGACGGCCAGTgctgtgagaggcaaatcttca	CAGGAAACAGCTATGACCggctttataattgggagctcag
DSP	18	bonoDSP-18F+18R	TGTAAAACGACGGCCAGTcccaatttggtgacttgtagtg	CAGGAAACAGCTATGACCaagctgcatacaggcagtcc
DSP	19	bonoDSP-19F+19R	TGTAAAACGACGGCCAGTtgcctttctgcaaataagagttt	CAGGAAACAGCTATGACCcaaaaaccagaggaaaacatGa
DSP	20	bonoDSP-20-2F+20-2R	TGTAAAACGACGGCCAGTaaagggcttgcttctcttctc	CAGGAAACAGCTATGACCcgtaattgctatcctcaggaagtg
DSP	21	bonoDSP-21F+21R	TGTAAAACGACGGCCAGTtgatttaaaactgtggaactgt	CAGGAAACAGCTATGACCcctgctattaaacctcttaaagt
DSP	22	bonoDSP-22F+22R	TGTAAAACGACGGCCAGTgaaaacaaaatcggtcaaattaca	CAGGAAACAGCTATGACCaaacctttagaggaaaTacagtttca
DSP	23A	bonoDSP-23AF+23A-2R	TGTAAAACGACGGCCAGTgaaaagtactgcttctttctt	CAGGAAACAGCTATGACCACCTTTGCCAGCTCATTTTC
DSP	23B	bonoDSP-23BF+23BR	TGTAAAACGACGGCCAGTGAGAACCTTGGTTGGCAGAA	CAGGAAACAGCTATGACCCTGGTGGATGGTGGTCTTG
DSP	23C	bonoDSP-23C-2F+23C-2R	TGTAAAACGACGGCCAGTAGTTTCAGGAGGAGGCCAAG	CAGGAAACAGCTATGACCACTGGACCCTTTGTAATCT
DSP	23D	bonoDSP-23DF+23DR	TGTAAAACGACGGCCAGTCAACTGATCGACAAAGAAACAAA	CAGGAAACAGCTATGACCTGGAAATGCTCATTCCTCAAG
DSP	23E	bonoDSP-23EF+23ER	TGTAAAACGACGGCCAGTACCCAGGAAGAGCTGAGGAG	CAGGAAACAGCTATGACCcagttacctggattatgacagga
DSP	24A	bonoDSP-24AF+24AR	TGTAAAACGACGGCCAGTacacaaaagaaagttaagtcgt	CAGGAAACAGCTATGACCTCAGTCTGGGTCTCTCGATG
DSP	24B	bonoDSP-24BF+24BR	TGTAAAACGACGGCCAGTCCAGGGAGACACAGTCACAG	CAGGAAACAGCTATGACCTTGGCAAAAAGACACTGTTCA
DSP	24C	bonoDSP-24CF+24CR	TGTAAAACGACGGCCAGTCAGGCAGCTACAGGTGGTAT	CAGGAAACAGCTATGACCATGGCCTCATAAATGCCAAG
DSP	24D	bonoDSP-24DF+24DR	TGTAAAACGACGGCCAGTGACGAGGTTGGTGAGAGAATTA	CAGGAAACAGCTATGACCCCTCATCCTTAATGCATCTTTCTT
DSP	24E	bonoDSP-24EF+24ER	TGTAAAACGACGGCCAGTTCATTGACCCAAAGGAGAGC	CAGGAAACAGCTATGACCATTCCTGACGCTGGATATGG
DSP	24F	bonoDSP-24FF+24FR	TGTAAAACGACGGCCAGTCAGCCTCACTCAATTTGCTG	CAGGAAACAGCTATGACCGGCAGGTCAGGATTTTGG
DSP	24G	bonoDSP-24GF+24GR	TGTAAAACGACGGCCAGTAAGAAGAAGATGTCAGCAGCAG	CAGGAAACAGCTATGACCAAGCACCGGGATTTTCTTTT
JUP	2	bonoJUP-2F+2R	TGTAAAACGACGGCCAGTtgatgatgtgggaagacagg	CAGGAAACAGCTATGACCtgcctcctttcactctgacc
JUP	3	bonoJUP-3F+3-2R	TGTAAAACGACGGCCAGTgcaagaggtagcccagagg	CAGGAAACAGCTATGACCCCTTGGTCACCACCACct
JUP	4	bonoJUP-4-2F+4R	TGTAAAACGACGGCCAGTgtctgtgagggtccctgct	CAGGAAACAGCTATGACCggggtcctgggctcat
JUP	5	bonoJUP-5F+5R	TGTAAAACGACGGCCAGTatatttccagaggggcgtca	CAGGAAACAGCTATGACCcccaaggctgtgcaggata
JUP	6/7	bonoJUP-6/7F+6/7R	TGTAAAACGACGGCCAGTcgaactattcgtgctttagctg	CAGGAAACAGCTATGACCagatttagagcccccagtcc
JUP	8	bonoJUP-8F+8R	TGTAAAACGACGGCCAGTcccctttaggtcatcccact	CAGGAAACAGCTATGACCgaaaccacccagggtactca
JUP	9/10	bonoJUP-9/10F+9/10R	TGTAAAACGACGGCCAGTtgggatggtctccttctctg	CAGGAAACAGCTATGACCtctgGgactcctaaccttg
JUP	11	bonoJUP-11F+11R	TGTAAAACGACGGCCAGTgacggcccattttccactat	CAGGAAACAGCTATGACCGctgagcagagaggaaagga
JUP	12	bonoJUP-12F+12R	TGTAAAACGACGGCCAGTCCCCACTCATGGAGTTGCT	CAGGAAACAGCTATGACCggaggcagaggactcaagaa
JUP	13/14	bonoJUP-13/14F+13/14R	TGTAAAACGACGGCCAGTgccccctcttttagaagcat	CAGGAAACAGCTATGACCCCTCCAACAGAAGGAGGTTCT
KCNH2	8	KCNH2 8F+8R	TGTAAAACGACGGCCAGTgaagtctttggggatctgacc	CAGGAAACAGCTATGACCcagcctcagtttcctccaac
LMNA	1	bonoLMNA-1F+1R	TGTAAAACGACGGCCAGTGGTGACTCACTATTACTACTGGGAGGACAGG	CAGGAAACAGCTATGACCAAGAGAAGGAGTCTGTGTGCCTAGACAGTG
LMNA	2	bonoLMNA-2F+2R	TGTAAAACGACGGCCAGTTAATGCAAGGATGCCCTCTC	CAGGAAACAGCTATGACCGTCAGACCAGGCACCACAT
LMNA	3	bonoLMNA-3F+3R	TGTAAAACGACGGCCAGTCAAGAGTGAGTGAGTAGATGTCCTG	CAGGAAACAGCTATGACCAAGGCGAGCTCTGCACAC
LMNA	4	bonoLMNA-4F+4R	TGTAAAACGACGGCCAGTAGCACTCAGCTCCCAGGTTA	CAGGAAACAGCTATGACCCTGATCCCCAGAAGGCATAG
LMNA	5	bonoLMNA-5F+5R	TGTAAAACGACGGCCAGTCTATGCCTTCTGGGGATCAG	CAGGAAACAGCTATGACCGGGACACTTTTCATCCCTCTC
LMNA	6	bonoLMNA-6F+6R	TGTAAAACGACGGCCAGTCCTACACCGACCCACGTC	CAGGAAACAGCTATGACCCCAAGTGGGGGTCTAGTCAA
LMNA	7	bonoLMNA-7F+7R	TGTAAAACGACGGCCAGTAGGTGCTGGCAGTGTCCTCT	CAGGAAACAGCTATGACCCTCTGAGGGCAAGGATGTTC
LMNA	8/9	bonoLMNA-8/9F+8/9R	TGTAAAACGACGGCCAGTTGGGCCTTTGAGCAAGATAC	CAGGAAACAGCTATGACCGAATTGGCAAACTTGGGTTG
LMNA	10	bonoLMNA-10F+10R	TGTAAAACGACGGCCAGTTCACTGGGGTAGACATGCTG	CAGGAAACAGCTATGACCCAGGCCAGCGAGTAAAGTTC
LMNA	11	bonoLMNA-11F+11R	TGTAAAACGACGGCCAGTGCACAGAACCACACCTTCCT	CAGGAAACAGCTATGACCCAAGGCCACCTCGTCCTAC
LMNA	12	bonoLMNA-12F+12R	TGTAAAACGACGGCCAGTGGGAGATGCTACCTCCCTTC	CAGGAAACAGCTATGACCGGGTTATTTTTCTTTGGCTTCA
MED12	33	bonoMED12-33F+33R	TGTAAAACGACGGCCAGTaaacatattggctgctgtgg	CAGGAAACAGCTATGACCcaacctgaggcttttgcact
PKP2	2	bonoPKP2-2F+2R	TGTAAAACGACGGCCAGTatatcccagggtggtgtgaa	CAGGAAACAGCTATGACCttgggaaaagtaaacactcaaaaa
PKP2	3A	bonoPKP2-3AF+3AR	TGTAAAACGACGGCCAGTaaaggggcaaacttctcgtc	CAGGAAACAGCTATGACCCTCCTTCTCCAAGAGGTTGC
PKP2	3B	bonoPKP2-3BF+3BR	TGTAAAACGACGGCCAGTCGCCACTTTGACACATACCA	CAGGAAACAGCTATGACCctcatgctgtcagggctgt
PKP2	4	bonoPKP2-4F+4R	TGTAAAACGACGGCCAGTtgacatcGtccaatgtcttct	CAGGAAACAGCTATGACCttcagtGtgcaaagtcacca
PKP2	5	bonoPKP2-5F+5R	TGTAAAACGACGGCCAGTtcagcatcagtaaacttcatctgt	CAGGAAACAGCTATGACCtcatttgctCcaggaaactt
PKP2	6	bonoPKP2-6-2F+6-2R	TGTAAAACGACGGCCAGTataaaggagcctgccctga	CAGGAAACAGCTATGACCcctcccgggttcaagtg
PKP2	7	bonoPKP2-7F+7R	TGTAAAACGACGGCCAGTcatagccctggagttgatgg	CAGGAAACAGCTATGACCcctgacttccttggggcta
PKP2	8	bonoPKP2-8F+8-2R	TGTAAAACGACGGCCAGTgaagcatcaagtaaaacttcaaaaca	CAGGAAACAGCTATGACCggctcagtaaatgaatcagtgaa
PKP2	9	bonoPKP2-9F+9R	TGTAAAACGACGGCCAGTaacccgcagtttaagcacac	CAGGAAACAGCTATGACCgacatacacatatacacaaacacacac
PKP2	10	bonoPKP2-10F+10R	TGTAAAACGACGGCCAGTtctggtctcctggtttgagt	CAGGAAACAGCTATGACCccgaagccctCtgtaatttct
PKP2	11	bonoPKP2-11F+11R	TGTAAAACGACGGCCAGTcatcttcatcaacctctggtaatc	CAGGAAACAGCTATGACCactcccatttccagtgcatc
PKP2	12	bonoPKP2-12F+12R	TGTAAAACGACGGCCAGTcaaaatatattgggatcttgggatt	CAGGAAACAGCTATGACCgcctggctttacatcctgtt
PKP2	13/14	bonoPKP2-13/14F+13/14R	TGTAAAACGACGGCCAGTagcagttgaggagcgaagag	CAGGAAACAGCTATGACCGGTTTCTTGGGCTGGGTAGT
SOS1	1	SOS1 1F+1R	TGTAAAACGACGGCCAGTaccgagagccagccgtat	CAGGAAACAGCTATGACCacggctggtacctgtgtc
SOS1	1	SOS1 1-1F+1-1R	TGTAAAACGACGGCCAGTcctgcggcattcccaca	CAGGAAACAGCTATGACCtgtgtcgggtgggtgg
TGFB3	1	bonoTGFB3-1F+1R	TGTAAAACGACGGCCAGTGGTTTTCCTCCCTCCTTCTG	CAGGAAACAGCTATGACCCTGGGGCACCCTGCT
TGFB3	2	bonoTGFB3-2F+2R	TGTAAAACGACGGCCAGTGTCCGTTGGCAGCACACT	CAGGAAACAGCTATGACCTGTCACAATGCAGAGCACAG
TGFB3	3	bonoTGFB3-3F+3R	TGTAAAACGACGGCCAGTACCTGTGCTCTGCATTGTGA	CAGGAAACAGCTATGACCTCATTGTCACATTGCCCTCT
TGFB3	4	bonoTGFB3-4F+4R	TGTAAAACGACGGCCAGTCACACTTCCCCATCACACAG	CAGGAAACAGCTATGACCCTCCTGCACTATCCTGTCCC
TGFB3	5	bonoTGFB3-5F+5R	TGTAAAACGACGGCCAGTtggcttctccatctgctctt	CAGGAAACAGCTATGACCttcttCctggagatgtttgtga
TGFB3	6	bonoTGFB3-6F+6R	TGTAAAACGACGGCCAGTtgaaaggactccaagggaga	CAGGAAACAGCTATGACCctcaccccagaccatcattt
TGFB3	7	bonoTGFB3-7-2F+7R	TGTAAAACGACGGCCAGTcattctagcacttgctcagc	CAGGAAACAGCTATGACCGTTCCAAAAGGAAACCTCCA
TMEM43	1	bonoTMEM43-1F+1R	TGTAAAACGACGGCCAGTGAGTCCACGCGGATTTTC	CAGGAAACAGCTATGACCggcgaaatggacctagagga
TMEM43	2	bonoTMEM43-2F+2-2R	TGTAAAACGACGGCCAGTaactagttttcattctgt	CAGGAAACAGCTATGACCtggggactctcactctgcac
TMEM43	3	bonoTMEM43-3F+3R	TGTAAAACGACGGCCAGTcacccctgagctgttgaaat	CAGGAAACAGCTATGACCaatcctcagccagacaacatc
TMEM43	4	bonoTMEM43-4F+4R	TGTAAAACGACGGCCAGTgtagggctctccacccttgt	CAGGAAACAGCTATGACCtctgcatgttatcctgacacc
TMEM43	5/6	bonoTMEM43-5/6F+5/6R	TGTAAAACGACGGCCAGTtctggggagtctgatctggt	CAGGAAACAGCTATGACCgagcttgtctggggtcagg
TMEM43	7	bonoTMEM43-7F+7R	TGTAAAACGACGGCCAGTccagcacaaacaacccaaag	CAGGAAACAGCTATGACCctgtgcctttagccctctga
TMEM43	8/9	bonoTMEM43-8/9F+8/9R	TGTAAAACGACGGCCAGTgcagattgaggttttcacctg	CAGGAAACAGCTATGACCcctgacattgaccaaggtgtc
TMEM43	10	bonoTMEM43-10F+10R	TGTAAAACGACGGCCAGTgttcctggcctatgtgcAgt	CAGGAAACAGCTATGACCggcatactcaacattccgctat
TMEM43	11	bonoTMEM43-11F+11R	TGTAAAACGACGGCCAGTcagctcccgagttggtacag	CAGGAAACAGCTATGACCggaagggctgagatgatg
TMEM43	12	bonoTMEM43-12F+12R	TGTAAAACGACGGCCAGTcccatcctcatctagggaca	CAGGAAACAGCTATGACCGATGTGGGGAAGACATGAGC
Underlined: M13 forward or reverse sequence (attached to primer sequence specific for the amplicon of interest)
